# Supplementary material for: Closing the gap towards super-long suspension bridges using computational morphogenesis
Source: Nat Commun. 2020 Jun 1;11:2735. doi: 10.1038/s41467-020-16599-6 (PMC7264174; doi:10.1038/s41467-020-16599-6)
Supplement: Supplementary file 4 — Supplementary Software 1 [file 41467_2020_16599_MOESM4_ESM.zip]

Archive with 9 entries (9 files):
- Abaqus/ConventionalDesign.cae
- Abaqus/ConventionalDesign.inp
- Abaqus/InterpretedDesign.cae
- Abaqus/InterpretedDesign.inp
- Abaqus/InterpretedOptDesign.cae
- Abaqus/InterpretedOptDesign.inp
- ReadMe.txt
- stl/Conventional_OneSection.stl
- stl/Interpreted_OneSection.stl
