# Supplementary material for: Closing the gap towards super-long suspension bridges using computational morphogenesis
Source: Nat Commun. 2020 Jun 1;11:2735. doi: 10.1038/s41467-020-16599-6 (PMC7264174; doi:10.1038/s41467-020-16599-6)
Supplement: Supplementary file 4 — Supplementary Software 1 [file 41467_2020_16599_MOESM4_ESM.zip › Abaqus/ConventionalDesign.inp]

*Heading
** Job name: Job-MainModel Model name: MainModel
** Generated by: Abaqus/CAE Unofficial Packaging Version
*Preprint, echo=NO, model=NO, history=NO, contact=NO
**
** PARTS
**
*Part, name=HangerLong
*Node
      1,          0.5,  0.645138025,           0.
      2,          0.5,           0.,           0.
      3,           1.,           0.,           0.
      4,           1.,  0.645138025,           0.
      5,           0.,  0.645138025,           0.
      6,           0.,           0.,           0.
*Element, type=S4R
1, 1, 2, 3, 4
2, 2, 1, 5, 6
*Nset, nset=HL-ALL, generate
 1,  6,  1
*Elset, elset=HL-ALL
 1, 2
*Nset, nset=HL-LowerEdge
 2, 3, 6
*Elset, elset=HL-LowerEdge
 1, 2
*Nset, nset=HL-HTedge
 1, 2
*Elset, elset=HL-HTedge
 1, 2
*Elset, elset=_HL-UpperEdge_E4, internal
 1,
*Elset, elset=_HL-UpperEdge_E2, internal
 2,
*Surface, type=ELEMENT, name=HL-UpperEdge
_HL-UpperEdge_E4, E4
_HL-UpperEdge_E2, E2
** Section: Hanger
*Shell Section, elset=HL-ALL, material=Steel
0.012, 3
*End Part
**  
*Part, name=HangerTrans
*Node
      1,           0.,  0.645138025,           0.
      2,           0.,           0.,           0.
      3,   0.73834902,  0.645138025,           0.
      4,   0.36917451,  0.322569013,           0.
*Element, type=S3
1, 1, 2, 4
2, 4, 3, 1
*Nset, nset=HT-ALL, generate
 1,  4,  1
*Elset, elset=HT-ALL
 1, 2
*Nset, nset=HT-IWPEdge, generate
 2,  4,  1
*Elset, elset=HT-IWPEdge
 1, 2
*Nset, nset=HT-HLedge
 1, 2
*Elset, elset=HT-HLedge
 1,
*Elset, elset=_HT-UpperEdge_E2, internal
 2,
*Surface, type=ELEMENT, name=HT-UpperEdge
_HT-UpperEdge_E2, E2
** Section: Hanger
*Shell Section, elset=HT-ALL, material=Steel
0.012, 3
*End Part
**  
*Part, name=LongSteel_Center#BottomTrough
*Node
      1,  0.224999994,           0.,          25.
      2,  0.100613438,  0.276414573,          25.
      3,  0.100613438,  0.276414573,           0.
      4,  0.224999994,           0.,           0.
      5, 0.0641365722,  0.300000012,          25.
      6, 0.0641365722,  0.300000012,           0.
      7, -0.0641365722,  0.300000012,          25.
      8, -0.0641365722,  0.300000012,           0.
      9, -0.100613438,  0.276414573,          25.
     10, -0.100613438,  0.276414573,           0.
     11, -0.224999994,           0.,          25.
     12, -0.224999994,           0.,           0.
     13,  0.100613438,  0.276414573,         24.5
     14,  0.100613438,  0.276414573,          24.
     15,  0.100613438,  0.276414573,         23.5
     16,  0.100613438,  0.276414573,          23.
     17,  0.100613438,  0.276414573,         22.5
     18,  0.100613438,  0.276414573,          22.
     19,  0.100613438,  0.276414573,         21.5
     20,  0.100613438,  0.276414573,          21.
     21,  0.100613438,  0.276414573,         20.5
     22,  0.100613438,  0.276414573,          20.
     23,  0.100613438,  0.276414573,         19.5
     24,  0.100613438,  0.276414573,          19.
     25,  0.100613438,  0.276414573,         18.5
     26,  0.100613438,  0.276414573,          18.
     27,  0.100613438,  0.276414573,         17.5
     28,  0.100613438,  0.276414573,          17.
     29,  0.100613438,  0.276414573,         16.5
     30,  0.100613438,  0.276414573,          16.
     31,  0.100613438,  0.276414573,         15.5
     32,  0.100613438,  0.276414573,          15.
     33,  0.100613438,  0.276414573,         14.5
     34,  0.100613438,  0.276414573,          14.
     35,  0.100613438,  0.276414573,         13.5
     36,  0.100613438,  0.276414573,          13.
     37,  0.100613438,  0.276414573,         12.5
     38,  0.100613438,  0.276414573,          12.
     39,  0.100613438,  0.276414573,         11.5
     40,  0.100613438,  0.276414573,          11.
     41,  0.100613438,  0.276414573,         10.5
     42,  0.100613438,  0.276414573,          10.
     43,  0.100613438,  0.276414573,          9.5
     44,  0.100613438,  0.276414573,           9.
     45,  0.100613438,  0.276414573,          8.5
     46,  0.100613438,  0.276414573,           8.
     47,  0.100613438,  0.276414573,          7.5
     48,  0.100613438,  0.276414573,           7.
     49,  0.100613438,  0.276414573,          6.5
     50,  0.100613438,  0.276414573,           6.
     51,  0.100613438,  0.276414573,          5.5
     52,  0.100613438,  0.276414573,           5.
     53,  0.100613438,  0.276414573,          4.5
     54,  0.100613438,  0.276414573,           4.
     55,  0.100613438,  0.276414573,          3.5
     56,  0.100613438,  0.276414573,           3.
     57,  0.100613438,  0.276414573,          2.5
     58,  0.100613438,  0.276414573,           2.
     59,  0.100613438,  0.276414573,          1.5
     60,  0.100613438,  0.276414573,           1.
     61,  0.100613438,  0.276414573,          0.5
     62,  0.224999994,           0.,          0.5
     63,  0.224999994,           0.,           1.
     64,  0.224999994,           0.,          1.5
     65,  0.224999994,           0.,           2.
     66,  0.224999994,           0.,          2.5
     67,  0.224999994,           0.,           3.
     68,  0.224999994,           0.,          3.5
     69,  0.224999994,           0.,           4.
     70,  0.224999994,           0.,          4.5
     71,  0.224999994,           0.,           5.
     72,  0.224999994,           0.,          5.5
     73,  0.224999994,           0.,           6.
     74,  0.224999994,           0.,          6.5
     75,  0.224999994,           0.,           7.
     76,  0.224999994,           0.,          7.5
     77,  0.224999994,           0.,           8.
     78,  0.224999994,           0.,          8.5
     79,  0.224999994,           0.,           9.
     80,  0.224999994,           0.,          9.5
     81,  0.224999994,           0.,          10.
     82,  0.224999994,           0.,         10.5
     83,  0.224999994,           0.,          11.
     84,  0.224999994,           0.,         11.5
     85,  0.224999994,           0.,          12.
     86,  0.224999994,           0.,         12.5
     87,  0.224999994,           0.,          13.
     88,  0.224999994,           0.,         13.5
     89,  0.224999994,           0.,          14.
     90,  0.224999994,           0.,         14.5
     91,  0.224999994,           0.,          15.
     92,  0.224999994,           0.,         15.5
     93,  0.224999994,           0.,          16.
     94,  0.224999994,           0.,         16.5
     95,  0.224999994,           0.,          17.
     96,  0.224999994,           0.,         17.5
     97,  0.224999994,           0.,          18.
     98,  0.224999994,           0.,         18.5
     99,  0.224999994,           0.,          19.
    100,  0.224999994,           0.,         19.5
    101,  0.224999994,           0.,          20.
    102,  0.224999994,           0.,         20.5
    103,  0.224999994,           0.,          21.
    104,  0.224999994,           0.,         21.5
    105,  0.224999994,           0.,          22.
    106,  0.224999994,           0.,         22.5
    107,  0.224999994,           0.,          23.
    108,  0.224999994,           0.,         23.5
    109,  0.224999994,           0.,          24.
    110,  0.224999994,           0.,         24.5
    111, 0.0641365722,  0.300000012,         24.5
    112, 0.0641365722,  0.300000012,          24.
    113, 0.0641365722,  0.300000012,         23.5
    114, 0.0641365722,  0.300000012,          23.
    115, 0.0641365722,  0.300000012,         22.5
    116, 0.0641365722,  0.300000012,          22.
    117, 0.0641365722,  0.300000012,         21.5
    118, 0.0641365722,  0.300000012,          21.
    119, 0.0641365722,  0.300000012,         20.5
    120, 0.0641365722,  0.300000012,          20.
    121, 0.0641365722,  0.300000012,         19.5
    122, 0.0641365722,  0.300000012,          19.
    123, 0.0641365722,  0.300000012,         18.5
    124, 0.0641365722,  0.300000012,          18.
    125, 0.0641365722,  0.300000012,         17.5
    126, 0.0641365722,  0.300000012,          17.
    127, 0.0641365722,  0.300000012,         16.5
    128, 0.0641365722,  0.300000012,          16.
    129, 0.0641365722,  0.300000012,         15.5
    130, 0.0641365722,  0.300000012,          15.
    131, 0.0641365722,  0.300000012,         14.5
    132, 0.0641365722,  0.300000012,          14.
    133, 0.0641365722,  0.300000012,         13.5
    134, 0.0641365722,  0.300000012,          13.
    135, 0.0641365722,  0.300000012,         12.5
    136, 0.0641365722,  0.300000012,          12.
    137, 0.0641365722,  0.300000012,         11.5
    138, 0.0641365722,  0.300000012,          11.
    139, 0.0641365722,  0.300000012,         10.5
    140, 0.0641365722,  0.300000012,          10.
    141, 0.0641365722,  0.300000012,          9.5
    142, 0.0641365722,  0.300000012,           9.
    143, 0.0641365722,  0.300000012,          8.5
    144, 0.0641365722,  0.300000012,           8.
    145, 0.0641365722,  0.300000012,          7.5
    146, 0.0641365722,  0.300000012,           7.
    147, 0.0641365722,  0.300000012,          6.5
    148, 0.0641365722,  0.300000012,           6.
    149, 0.0641365722,  0.300000012,          5.5
    150, 0.0641365722,  0.300000012,           5.
    151, 0.0641365722,  0.300000012,          4.5
    152, 0.0641365722,  0.300000012,           4.
    153, 0.0641365722,  0.300000012,          3.5
    154, 0.0641365722,  0.300000012,           3.
    155, 0.0641365722,  0.300000012,          2.5
    156, 0.0641365722,  0.300000012,           2.
    157, 0.0641365722,  0.300000012,          1.5
    158, 0.0641365722,  0.300000012,           1.
    159, 0.0641365722,  0.300000012,          0.5
    160, -0.0641365722,  0.300000012,         24.5
    161, -0.0641365722,  0.300000012,          24.
    162, -0.0641365722,  0.300000012,         23.5
    163, -0.0641365722,  0.300000012,          23.
    164, -0.0641365722,  0.300000012,         22.5
    165, -0.0641365722,  0.300000012,          22.
    166, -0.0641365722,  0.300000012,         21.5
    167, -0.0641365722,  0.300000012,          21.
    168, -0.0641365722,  0.300000012,         20.5
    169, -0.0641365722,  0.300000012,          20.
    170, -0.0641365722,  0.300000012,         19.5
    171, -0.0641365722,  0.300000012,          19.
    172, -0.0641365722,  0.300000012,         18.5
    173, -0.0641365722,  0.300000012,          18.
    174, -0.0641365722,  0.300000012,         17.5
    175, -0.0641365722,  0.300000012,          17.
    176, -0.0641365722,  0.300000012,         16.5
    177, -0.0641365722,  0.300000012,          16.
    178, -0.0641365722,  0.300000012,         15.5
    179, -0.0641365722,  0.300000012,          15.
    180, -0.0641365722,  0.300000012,         14.5
    181, -0.0641365722,  0.300000012,          14.
    182, -0.0641365722,  0.300000012,         13.5
    183, -0.0641365722,  0.300000012,          13.
    184, -0.0641365722,  0.300000012,         12.5
    185, -0.0641365722,  0.300000012,          12.
    186, -0.0641365722,  0.300000012,         11.5
    187, -0.0641365722,  0.300000012,          11.
    188, -0.0641365722,  0.300000012,         10.5
    189, -0.0641365722,  0.300000012,          10.
    190, -0.0641365722,  0.300000012,          9.5
    191, -0.0641365722,  0.300000012,           9.
    192, -0.0641365722,  0.300000012,          8.5
    193, -0.0641365722,  0.300000012,           8.
    194, -0.0641365722,  0.300000012,          7.5
    195, -0.0641365722,  0.300000012,           7.
    196, -0.0641365722,  0.300000012,          6.5
    197, -0.0641365722,  0.300000012,           6.
    198, -0.0641365722,  0.300000012,          5.5
    199, -0.0641365722,  0.300000012,           5.
    200, -0.0641365722,  0.300000012,          4.5
    201, -0.0641365722,  0.300000012,           4.
    202, -0.0641365722,  0.300000012,          3.5
    203, -0.0641365722,  0.300000012,           3.
    204, -0.0641365722,  0.300000012,          2.5
    205, -0.0641365722,  0.300000012,           2.
    206, -0.0641365722,  0.300000012,          1.5
    207, -0.0641365722,  0.300000012,           1.
    208, -0.0641365722,  0.300000012,          0.5
    209, -0.100613438,  0.276414573,         24.5
    210, -0.100613438,  0.276414573,          24.
    211, -0.100613438,  0.276414573,         23.5
    212, -0.100613438,  0.276414573,          23.
    213, -0.100613438,  0.276414573,         22.5
    214, -0.100613438,  0.276414573,          22.
    215, -0.100613438,  0.276414573,         21.5
    216, -0.100613438,  0.276414573,          21.
    217, -0.100613438,  0.276414573,         20.5
    218, -0.100613438,  0.276414573,          20.
    219, -0.100613438,  0.276414573,         19.5
    220, -0.100613438,  0.276414573,          19.
    221, -0.100613438,  0.276414573,         18.5
    222, -0.100613438,  0.276414573,          18.
    223, -0.100613438,  0.276414573,         17.5
    224, -0.100613438,  0.276414573,          17.
    225, -0.100613438,  0.276414573,         16.5
    226, -0.100613438,  0.276414573,          16.
    227, -0.100613438,  0.276414573,         15.5
    228, -0.100613438,  0.276414573,          15.
    229, -0.100613438,  0.276414573,         14.5
    230, -0.100613438,  0.276414573,          14.
    231, -0.100613438,  0.276414573,         13.5
    232, -0.100613438,  0.276414573,          13.
    233, -0.100613438,  0.276414573,         12.5
    234, -0.100613438,  0.276414573,          12.
    235, -0.100613438,  0.276414573,         11.5
    236, -0.100613438,  0.276414573,          11.
    237, -0.100613438,  0.276414573,         10.5
    238, -0.100613438,  0.276414573,          10.
    239, -0.100613438,  0.276414573,          9.5
    240, -0.100613438,  0.276414573,           9.
    241, -0.100613438,  0.276414573,          8.5
    242, -0.100613438,  0.276414573,           8.
    243, -0.100613438,  0.276414573,          7.5
    244, -0.100613438,  0.276414573,           7.
    245, -0.100613438,  0.276414573,          6.5
    246, -0.100613438,  0.276414573,           6.
    247, -0.100613438,  0.276414573,          5.5
    248, -0.100613438,  0.276414573,           5.
    249, -0.100613438,  0.276414573,          4.5
    250, -0.100613438,  0.276414573,           4.
    251, -0.100613438,  0.276414573,          3.5
    252, -0.100613438,  0.276414573,           3.
    253, -0.100613438,  0.276414573,          2.5
    254, -0.100613438,  0.276414573,           2.
    255, -0.100613438,  0.276414573,          1.5
    256, -0.100613438,  0.276414573,           1.
    257, -0.100613438,  0.276414573,          0.5
    258, -0.224999994,           0.,         24.5
    259, -0.224999994,           0.,          24.
    260, -0.224999994,           0.,         23.5
    261, -0.224999994,           0.,          23.
    262, -0.224999994,           0.,         22.5
    263, -0.224999994,           0.,          22.
    264, -0.224999994,           0.,         21.5
    265, -0.224999994,           0.,          21.
    266, -0.224999994,           0.,         20.5
    267, -0.224999994,           0.,          20.
    268, -0.224999994,           0.,         19.5
    269, -0.224999994,           0.,          19.
    270, -0.224999994,           0.,         18.5
    271, -0.224999994,           0.,          18.
    272, -0.224999994,           0.,         17.5
    273, -0.224999994,           0.,          17.
    274, -0.224999994,           0.,         16.5
    275, -0.224999994,           0.,          16.
    276, -0.224999994,           0.,         15.5
    277, -0.224999994,           0.,          15.
    278, -0.224999994,           0.,         14.5
    279, -0.224999994,           0.,          14.
    280, -0.224999994,           0.,         13.5
    281, -0.224999994,           0.,          13.
    282, -0.224999994,           0.,         12.5
    283, -0.224999994,           0.,          12.
    284, -0.224999994,           0.,         11.5
    285, -0.224999994,           0.,          11.
    286, -0.224999994,           0.,         10.5
    287, -0.224999994,           0.,          10.
    288, -0.224999994,           0.,          9.5
    289, -0.224999994,           0.,           9.
    290, -0.224999994,           0.,          8.5
    291, -0.224999994,           0.,           8.
    292, -0.224999994,           0.,          7.5
    293, -0.224999994,           0.,           7.
    294, -0.224999994,           0.,          6.5
    295, -0.224999994,           0.,           6.
    296, -0.224999994,           0.,          5.5
    297, -0.224999994,           0.,           5.
    298, -0.224999994,           0.,          4.5
    299, -0.224999994,           0.,           4.
    300, -0.224999994,           0.,          3.5
    301, -0.224999994,           0.,           3.
    302, -0.224999994,           0.,          2.5
    303, -0.224999994,           0.,           2.
    304, -0.224999994,           0.,          1.5
    305, -0.224999994,           0.,           1.
    306, -0.224999994,           0.,          0.5
*Element, type=S4R
 1,   1,   2,  13, 110
 2, 110,  13,  14, 109
 3, 109,  14,  15, 108
 4, 108,  15,  16, 107
 5, 107,  16,  17, 106
 6, 106,  17,  18, 105
 7, 105,  18,  19, 104
 8, 104,  19,  20, 103
 9, 103,  20,  21, 102
10, 102,  21,  22, 101
11, 101,  22,  23, 100
12, 100,  23,  24,  99
13,  99,  24,  25,  98
14,  98,  25,  26,  97
15,  97,  26,  27,  96
16,  96,  27,  28,  95
17,  95,  28,  29,  94
18,  94,  29,  30,  93
19,  93,  30,  31,  92
20,  92,  31,  32,  91
21,  91,  32,  33,  90
22,  90,  33,  34,  89
23,  89,  34,  35,  88
24,  88,  35,  36,  87
25,  87,  36,  37,  86
26,  86,  37,  38,  85
27,  85,  38,  39,  84
28,  84,  39,  40,  83
29,  83,  40,  41,  82
30,  82,  41,  42,  81
31,  81,  42,  43,  80
32,  80,  43,  44,  79
33,  79,  44,  45,  78
34,  78,  45,  46,  77
35,  77,  46,  47,  76
36,  76,  47,  48,  75
37,  75,  48,  49,  74
38,  74,  49,  50,  73
39,  73,  50,  51,  72
40,  72,  51,  52,  71
41,  71,  52,  53,  70
42,  70,  53,  54,  69
43,  69,  54,  55,  68
44,  68,  55,  56,  67
45,  67,  56,  57,  66
46,  66,  57,  58,  65
47,  65,  58,  59,  64
48,  64,  59,  60,  63
49,  63,  60,  61,  62
50,  62,  61,   3,   4
 51,   2,   5, 111,  13
 52,  13, 111, 112,  14
 53,  14, 112, 113,  15
 54,  15, 113, 114,  16
 55,  16, 114, 115,  17
 56,  17, 115, 116,  18
 57,  18, 116, 117,  19
 58,  19, 117, 118,  20
 59,  20, 118, 119,  21
 60,  21, 119, 120,  22
 61,  22, 120, 121,  23
 62,  23, 121, 122,  24
 63,  24, 122, 123,  25
 64,  25, 123, 124,  26
 65,  26, 124, 125,  27
 66,  27, 125, 126,  28
 67,  28, 126, 127,  29
 68,  29, 127, 128,  30
 69,  30, 128, 129,  31
 70,  31, 129, 130,  32
 71,  32, 130, 131,  33
 72,  33, 131, 132,  34
 73,  34, 132, 133,  35
 74,  35, 133, 134,  36
 75,  36, 134, 135,  37
 76,  37, 135, 136,  38
 77,  38, 136, 137,  39
 78,  39, 137, 138,  40
 79,  40, 138, 139,  41
 80,  41, 139, 140,  42
 81,  42, 140, 141,  43
 82,  43, 141, 142,  44
 83,  44, 142, 143,  45
 84,  45, 143, 144,  46
 85,  46, 144, 145,  47
 86,  47, 145, 146,  48
 87,  48, 146, 147,  49
 88,  49, 147, 148,  50
 89,  50, 148, 149,  51
 90,  51, 149, 150,  52
 91,  52, 150, 151,  53
 92,  53, 151, 152,  54
 93,  54, 152, 153,  55
 94,  55, 153, 154,  56
 95,  56, 154, 155,  57
 96,  57, 155, 156,  58
 97,  58, 156, 157,  59
 98,  59, 157, 158,  60
 99,  60, 158, 159,  61
100,  61, 159,   6,   3
101,   5,   7, 160, 111
102, 111, 160, 161, 112
103, 112, 161, 162, 113
104, 113, 162, 163, 114
105, 114, 163, 164, 115
106, 115, 164, 165, 116
107, 116, 165, 166, 117
108, 117, 166, 167, 118
109, 118, 167, 168, 119
110, 119, 168, 169, 120
111, 120, 169, 170, 121
112, 121, 170, 171, 122
113, 122, 171, 172, 123
114, 123, 172, 173, 124
115, 124, 173, 174, 125
116, 125, 174, 175, 126
117, 126, 175, 176, 127
118, 127, 176, 177, 128
119, 128, 177, 178, 129
120, 129, 178, 179, 130
121, 130, 179, 180, 131
122, 131, 180, 181, 132
123, 132, 181, 182, 133
124, 133, 182, 183, 134
125, 134, 183, 184, 135
126, 135, 184, 185, 136
127, 136, 185, 186, 137
128, 137, 186, 187, 138
129, 138, 187, 188, 139
130, 139, 188, 189, 140
131, 140, 189, 190, 141
132, 141, 190, 191, 142
133, 142, 191, 192, 143
134, 143, 192, 193, 144
135, 144, 193, 194, 145
136, 145, 194, 195, 146
137, 146, 195, 196, 147
138, 147, 196, 197, 148
139, 148, 197, 198, 149
140, 149, 198, 199, 150
141, 150, 199, 200, 151
142, 151, 200, 201, 152
143, 152, 201, 202, 153
144, 153, 202, 203, 154
145, 154, 203, 204, 155
146, 155, 204, 205, 156
147, 156, 205, 206, 157
148, 157, 206, 207, 158
149, 158, 207, 208, 159
150, 159, 208,   8,   6
151,   7,   9, 209, 160
152, 160, 209, 210, 161
153, 161, 210, 211, 162
154, 162, 211, 212, 163
155, 163, 212, 213, 164
156, 164, 213, 214, 165
157, 165, 214, 215, 166
158, 166, 215, 216, 167
159, 167, 216, 217, 168
160, 168, 217, 218, 169
161, 169, 218, 219, 170
162, 170, 219, 220, 171
163, 171, 220, 221, 172
164, 172, 221, 222, 173
165, 173, 222, 223, 174
166, 174, 223, 224, 175
167, 175, 224, 225, 176
168, 176, 225, 226, 177
169, 177, 226, 227, 178
170, 178, 227, 228, 179
171, 179, 228, 229, 180
172, 180, 229, 230, 181
173, 181, 230, 231, 182
174, 182, 231, 232, 183
175, 183, 232, 233, 184
176, 184, 233, 234, 185
177, 185, 234, 235, 186
178, 186, 235, 236, 187
179, 187, 236, 237, 188
180, 188, 237, 238, 189
181, 189, 238, 239, 190
182, 190, 239, 240, 191
183, 191, 240, 241, 192
184, 192, 241, 242, 193
185, 193, 242, 243, 194
186, 194, 243, 244, 195
187, 195, 244, 245, 196
188, 196, 245, 246, 197
189, 197, 246, 247, 198
190, 198, 247, 248, 199
191, 199, 248, 249, 200
192, 200, 249, 250, 201
193, 201, 250, 251, 202
194, 202, 251, 252, 203
195, 203, 252, 253, 204
196, 204, 253, 254, 205
197, 205, 254, 255, 206
198, 206, 255, 256, 207
199, 207, 256, 257, 208
200, 208, 257,  10,   8
201,   9,  11, 258, 209
202, 209, 258, 259, 210
203, 210, 259, 260, 211
204, 211, 260, 261, 212
205, 212, 261, 262, 213
206, 213, 262, 263, 214
207, 214, 263, 264, 215
208, 215, 264, 265, 216
209, 216, 265, 266, 217
210, 217, 266, 267, 218
211, 218, 267, 268, 219
212, 219, 268, 269, 220
213, 220, 269, 270, 221
214, 221, 270, 271, 222
215, 222, 271, 272, 223
216, 223, 272, 273, 224
217, 224, 273, 274, 225
218, 225, 274, 275, 226
219, 226, 275, 276, 227
220, 227, 276, 277, 228
221, 228, 277, 278, 229
222, 229, 278, 279, 230
223, 230, 279, 280, 231
224, 231, 280, 281, 232
225, 232, 281, 282, 233
226, 233, 282, 283, 234
227, 234, 283, 284, 235
228, 235, 284, 285, 236
229, 236, 285, 286, 237
230, 237, 286, 287, 238
231, 238, 287, 288, 239
232, 239, 288, 289, 240
233, 240, 289, 290, 241
234, 241, 290, 291, 242
235, 242, 291, 292, 243
236, 243, 292, 293, 244
237, 244, 293, 294, 245
238, 245, 294, 295, 246
239, 246, 295, 296, 247
240, 247, 296, 297, 248
241, 248, 297, 298, 249
242, 249, 298, 299, 250
243, 250, 299, 300, 251
244, 251, 300, 301, 252
245, 252, 301, 302, 253
246, 253, 302, 303, 254
247, 254, 303, 304, 255
248, 255, 304, 305, 256
249, 256, 305, 306, 257
250, 257, 306,  12,  10
*Nset, nset=BottomTrough-ALL, generate
   1,  306,    1
*Elset, elset=BottomTrough-ALL, generate
   1,  250,    1
*Nset, nset=TopEdge
   1,   4,  11,  12,  62,  63,  64,  65,  66,  67,  68,  69,  70,  71,  72,  73
  74,  75,  76,  77,  78,  79,  80,  81,  82,  83,  84,  85,  86,  87,  88,  89
  90,  91,  92,  93,  94,  95,  96,  97,  98,  99, 100, 101, 102, 103, 104, 105
 106, 107, 108, 109, 110, 258, 259, 260, 261, 262, 263, 264, 265, 266, 267, 268
 269, 270, 271, 272, 273, 274, 275, 276, 277, 278, 279, 280, 281, 282, 283, 284
 285, 286, 287, 288, 289, 290, 291, 292, 293, 294, 295, 296, 297, 298, 299, 300
 301, 302, 303, 304, 305, 306
*Elset, elset=TopEdge
   1,   2,   3,   4,   5,   6,   7,   8,   9,  10,  11,  12,  13,  14,  15,  16
  17,  18,  19,  20,  21,  22,  23,  24,  25,  26,  27,  28,  29,  30,  31,  32
  33,  34,  35,  36,  37,  38,  39,  40,  41,  42,  43,  44,  45,  46,  47,  48
  49,  50, 201, 202, 203, 204, 205, 206, 207, 208, 209, 210, 211, 212, 213, 214
 215, 216, 217, 218, 219, 220, 221, 222, 223, 224, 225, 226, 227, 228, 229, 230
 231, 232, 233, 234, 235, 236, 237, 238, 239, 240, 241, 242, 243, 244, 245, 246
 247, 248, 249, 250
** Section: TR3
*Shell Section, elset=BottomTrough-ALL, material=LongSteel_Center#Steel
0.006, 3
*End Part
**  
*Part, name=LongSteel_Center#SkinPlates
*Node
      1,  -14.6147861,  -1.99072802,         12.5
      2,  -15.0500002,  -2.37100005,         12.5
      3,  -15.0500002,  -2.37100005,          25.
      4,  -14.6147861,  -1.99072802,          25.
      5,  -12.8500004, -0.448731989,         12.5
      6,  -12.8500004, -0.448731989,          25.
      7,   14.6147861,  -1.99072802,         12.5
      8,   15.0500002,  -2.37100005,         12.5
      9,   15.0500002,  -2.37100005,           0.
     10,   14.6147861,  -1.99072802,           0.
     11,   12.8500004, -0.448731989,         12.5
     12,   12.8500004, -0.448731989,           0.
     13,   12.8500004, -0.448731989,          25.
     14,   14.6147861,  -1.99072802,          25.
     15,   14.6147861,  -2.48540592,           0.
     16,   14.6147861,  -2.48540592,          25.
     17,           6.,        -4.75,          25.
     18,           6.,        -4.75,           0.
     19,  -14.6147861,  -2.48540592,           0.
     20,  -14.6147861,  -2.48540592,          25.
     21,  -15.0500002,  -2.37100005,           0.
     22,  -14.6147861,  -1.99072826,           0.
     23,           0.,           0.,          25.
     24,           0.,           0.,           0.
     25,   15.0500002,  -2.37100005,          25.
     26,          -6.,        -4.75,          25.
     27,          -6.,        -4.75,           0.
     28,           0.,        -4.75,           0.
     29,           0.,        -4.75,          25.
     30,  -12.8500004, -0.448731989,           0.
     31,   17.9650002,  -2.32011795,          25.
     32,   17.9650002,  -2.32011795,           0.
     33,  -17.9650002,  -2.32011795,          25.
     34,  -17.9650002,  -2.32011795,           0.
     35,  -15.0500002,  -2.37100005,          13.
     36,  -15.0500002,  -2.37100005,         13.5
     37,  -15.0500002,  -2.37100005,          14.
     38,  -15.0500002,  -2.37100005,         14.5
     39,  -15.0500002,  -2.37100005,          15.
     40,  -15.0500002,  -2.37100005,         15.5
     41,  -15.0500002,  -2.37100005,          16.
     42,  -15.0500002,  -2.37100005,         16.5
     43,  -15.0500002,  -2.37100005,          17.
     44,  -15.0500002,  -2.37100005,         17.5
     45,  -15.0500002,  -2.37100005,          18.
     46,  -15.0500002,  -2.37100005,         18.5
     47,  -15.0500002,  -2.37100005,          19.
     48,  -15.0500002,  -2.37100005,         19.5
     49,  -15.0500002,  -2.37100005,          20.
     50,  -15.0500002,  -2.37100005,         20.5
     51,  -15.0500002,  -2.37100005,          21.
     52,  -15.0500002,  -2.37100005,         21.5
     53,  -15.0500002,  -2.37100005,          22.
     54,  -15.0500002,  -2.37100005,         22.5
     55,  -15.0500002,  -2.37100005,          23.
     56,  -15.0500002,  -2.37100005,         23.5
     57,  -15.0500002,  -2.37100005,          24.
     58,  -15.0500002,  -2.37100005,         24.5
     59,  -14.6147861,  -1.99072802,         24.5
     60,  -14.6147861,  -1.99072802,          24.
     61,  -14.6147861,  -1.99072802,         23.5
     62,  -14.6147861,  -1.99072802,          23.
     63,  -14.6147861,  -1.99072802,         22.5
     64,  -14.6147861,  -1.99072802,          22.
     65,  -14.6147861,  -1.99072802,         21.5
     66,  -14.6147861,  -1.99072802,          21.
     67,  -14.6147861,  -1.99072802,         20.5
     68,  -14.6147861,  -1.99072802,          20.
     69,  -14.6147861,  -1.99072802,         19.5
     70,  -14.6147861,  -1.99072802,          19.
     71,  -14.6147861,  -1.99072802,         18.5
     72,  -14.6147861,  -1.99072802,          18.
     73,  -14.6147861,  -1.99072802,         17.5
     74,  -14.6147861,  -1.99072802,          17.
     75,  -14.6147861,  -1.99072802,         16.5
     76,  -14.6147861,  -1.99072802,          16.
     77,  -14.6147861,  -1.99072802,         15.5
     78,  -14.6147861,  -1.99072802,          15.
     79,  -14.6147861,  -1.99072802,         14.5
     80,  -14.6147861,  -1.99072802,          14.
     81,  -14.6147861,  -1.99072802,         13.5
     82,  -14.6147861,  -1.99072802,          13.
     83,  -13.2029572, -0.757131219,         12.5
     84,  -13.5559139,  -1.06553042,         12.5
     85,  -13.9088717,  -1.37392962,         12.5
     86,  -14.2618284,  -1.68232894,         12.5
     87,  -14.2618284,  -1.68232894,          25.
     88,  -13.9088717,  -1.37392974,          25.
     89,  -13.5559139,  -1.06553054,          25.
     90,  -13.2029572, -0.757131219,          25.
     91,  -12.8500004, -0.448731989,         24.5
     92,  -12.8500004, -0.448731989,          24.
     93,  -12.8500004, -0.448731989,         23.5
     94,  -12.8500004, -0.448731989,          23.
     95,  -12.8500004, -0.448731989,         22.5
     96,  -12.8500004, -0.448731989,          22.
     97,  -12.8500004, -0.448731989,         21.5
     98,  -12.8500004, -0.448731989,          21.
     99,  -12.8500004, -0.448731989,         20.5
    100,  -12.8500004, -0.448731989,          20.
    101,  -12.8500004, -0.448731989,         19.5
    102,  -12.8500004, -0.448731989,          19.
    103,  -12.8500004, -0.448731989,         18.5
    104,  -12.8500004, -0.448731989,          18.
    105,  -12.8500004, -0.448731989,         17.5
    106,  -12.8500004, -0.448731989,          17.
    107,  -12.8500004, -0.448731989,         16.5
    108,  -12.8500004, -0.448731989,          16.
    109,  -12.8500004, -0.448731989,         15.5
    110,  -12.8500004, -0.448731989,          15.
    111,  -12.8500004, -0.448731989,         14.5
    112,  -12.8500004, -0.448731989,          14.
    113,  -12.8500004, -0.448731989,         13.5
    114,  -12.8500004, -0.448731989,          13.
    115,   15.0500002,  -2.37100005,          12.
    116,   15.0500002,  -2.37100005,         11.5
    117,   15.0500002,  -2.37100005,          11.
    118,   15.0500002,  -2.37100005,         10.5
    119,   15.0500002,  -2.37100005,          10.
    120,   15.0500002,  -2.37100005,          9.5
    121,   15.0500002,  -2.37100005,           9.
    122,   15.0500002,  -2.37100005,          8.5
    123,   15.0500002,  -2.37100005,           8.
    124,   15.0500002,  -2.37100005,          7.5
    125,   15.0500002,  -2.37100005,           7.
    126,   15.0500002,  -2.37100005,          6.5
    127,   15.0500002,  -2.37100005,           6.
    128,   15.0500002,  -2.37100005,          5.5
    129,   15.0500002,  -2.37100005,           5.
    130,   15.0500002,  -2.37100005,          4.5
    131,   15.0500002,  -2.37100005,           4.
    132,   15.0500002,  -2.37100005,          3.5
    133,   15.0500002,  -2.37100005,           3.
    134,   15.0500002,  -2.37100005,          2.5
    135,   15.0500002,  -2.37100005,           2.
    136,   15.0500002,  -2.37100005,          1.5
    137,   15.0500002,  -2.37100005,           1.
    138,   15.0500002,  -2.37100005,          0.5
    139,   14.6147861,  -1.99072802,          0.5
    140,   14.6147861,  -1.99072802,           1.
    141,   14.6147861,  -1.99072802,          1.5
    142,   14.6147861,  -1.99072802,           2.
    143,   14.6147861,  -1.99072802,          2.5
    144,   14.6147861,  -1.99072802,           3.
    145,   14.6147861,  -1.99072802,          3.5
    146,   14.6147861,  -1.99072802,           4.
    147,   14.6147861,  -1.99072802,          4.5
    148,   14.6147861,  -1.99072802,           5.
    149,   14.6147861,  -1.99072802,          5.5
    150,   14.6147861,  -1.99072802,           6.
    151,   14.6147861,  -1.99072802,          6.5
    152,   14.6147861,  -1.99072802,           7.
    153,   14.6147861,  -1.99072802,          7.5
    154,   14.6147861,  -1.99072802,           8.
    155,   14.6147861,  -1.99072802,          8.5
    156,   14.6147861,  -1.99072802,           9.
    157,   14.6147861,  -1.99072802,          9.5
    158,   14.6147861,  -1.99072802,          10.
    159,   14.6147861,  -1.99072802,         10.5
    160,   14.6147861,  -1.99072802,          11.
    161,   14.6147861,  -1.99072802,         11.5
    162,   14.6147861,  -1.99072802,          12.
    163,   13.2029572, -0.757131219,         12.5
    164,   13.5559139,  -1.06553042,         12.5
    165,   13.9088717,  -1.37392962,         12.5
    166,   14.2618284,  -1.68232894,         12.5
    167,   14.2618284,  -1.68232894,           0.
    168,   13.9088717,  -1.37392974,           0.
    169,   13.5559139,  -1.06553054,           0.
    170,   13.2029572, -0.757131219,           0.
    171,   12.8500004, -0.448731989,          0.5
    172,   12.8500004, -0.448731989,           1.
    173,   12.8500004, -0.448731989,          1.5
    174,   12.8500004, -0.448731989,           2.
    175,   12.8500004, -0.448731989,          2.5
    176,   12.8500004, -0.448731989,           3.
    177,   12.8500004, -0.448731989,          3.5
    178,   12.8500004, -0.448731989,           4.
    179,   12.8500004, -0.448731989,          4.5
    180,   12.8500004, -0.448731989,           5.
    181,   12.8500004, -0.448731989,          5.5
    182,   12.8500004, -0.448731989,           6.
    183,   12.8500004, -0.448731989,          6.5
    184,   12.8500004, -0.448731989,           7.
    185,   12.8500004, -0.448731989,          7.5
    186,   12.8500004, -0.448731989,           8.
    187,   12.8500004, -0.448731989,          8.5
    188,   12.8500004, -0.448731989,           9.
    189,   12.8500004, -0.448731989,          9.5
    190,   12.8500004, -0.448731989,          10.
    191,   12.8500004, -0.448731989,         10.5
    192,   12.8500004, -0.448731989,          11.
    193,   12.8500004, -0.448731989,         11.5
    194,   12.8500004, -0.448731989,          12.
    195,   12.8500004, -0.448731989,          13.
    196,   12.8500004, -0.448731989,         13.5
    197,   12.8500004, -0.448731989,          14.
    198,   12.8500004, -0.448731989,         14.5
    199,   12.8500004, -0.448731989,          15.
    200,   12.8500004, -0.448731989,         15.5
    201,   12.8500004, -0.448731989,          16.
    202,   12.8500004, -0.448731989,         16.5
    203,   12.8500004, -0.448731989,          17.
    204,   12.8500004, -0.448731989,         17.5
    205,   12.8500004, -0.448731989,          18.
    206,   12.8500004, -0.448731989,         18.5
    207,   12.8500004, -0.448731989,          19.
    208,   12.8500004, -0.448731989,         19.5
    209,   12.8500004, -0.448731989,          20.
    210,   12.8500004, -0.448731989,         20.5
    211,   12.8500004, -0.448731989,          21.
    212,   12.8500004, -0.448731989,         21.5
    213,   12.8500004, -0.448731989,          22.
    214,   12.8500004, -0.448731989,         22.5
    215,   12.8500004, -0.448731989,          23.
    216,   12.8500004, -0.448731989,         23.5
    217,   12.8500004, -0.448731989,          24.
    218,   12.8500004, -0.448731989,         24.5
    219,   13.2029572, -0.757131219,          25.
    220,   13.5559139,  -1.06553054,          25.
    221,   13.9088717,  -1.37392974,          25.
    222,   14.2618284,  -1.68232894,          25.
    223,   14.6147861,  -1.99072802,         24.5
    224,   14.6147861,  -1.99072802,          24.
    225,   14.6147861,  -1.99072802,         23.5
    226,   14.6147861,  -1.99072802,          23.
    227,   14.6147861,  -1.99072802,         22.5
    228,   14.6147861,  -1.99072802,          22.
    229,   14.6147861,  -1.99072802,         21.5
    230,   14.6147861,  -1.99072802,          21.
    231,   14.6147861,  -1.99072802,         20.5
    232,   14.6147861,  -1.99072802,          20.
    233,   14.6147861,  -1.99072802,         19.5
    234,   14.6147861,  -1.99072802,          19.
    235,   14.6147861,  -1.99072802,         18.5
    236,   14.6147861,  -1.99072802,          18.
    237,   14.6147861,  -1.99072802,         17.5
    238,   14.6147861,  -1.99072802,          17.
    239,   14.6147861,  -1.99072802,         16.5
    240,   14.6147861,  -1.99072802,          16.
    241,   14.6147861,  -1.99072802,         15.5
    242,   14.6147861,  -1.99072802,          15.
    243,   14.6147861,  -1.99072802,         14.5
    244,   14.6147861,  -1.99072802,          14.
    245,   14.6147861,  -1.99072802,         13.5
    246,   14.6147861,  -1.99072802,          13.
    247,   14.6147861,  -2.48540592,          0.5
    248,   14.6147861,  -2.48540592,           1.
    249,   14.6147861,  -2.48540592,          1.5
    250,   14.6147861,  -2.48540592,           2.
    251,   14.6147861,  -2.48540592,          2.5
    252,   14.6147861,  -2.48540592,           3.
    253,   14.6147861,  -2.48540592,          3.5
    254,   14.6147861,  -2.48540592,           4.
    255,   14.6147861,  -2.48540592,          4.5
    256,   14.6147861,  -2.48540592,           5.
    257,   14.6147861,  -2.48540592,          5.5
    258,   14.6147861,  -2.48540592,           6.
    259,   14.6147861,  -2.48540592,          6.5
    260,   14.6147861,  -2.48540592,           7.
    261,   14.6147861,  -2.48540592,          7.5
    262,   14.6147861,  -2.48540592,           8.
    263,   14.6147861,  -2.48540592,          8.5
    264,   14.6147861,  -2.48540592,           9.
    265,   14.6147861,  -2.48540592,          9.5
    266,   14.6147861,  -2.48540592,          10.
    267,   14.6147861,  -2.48540592,         10.5
    268,   14.6147861,  -2.48540592,          11.
    269,   14.6147861,  -2.48540592,         11.5
    270,   14.6147861,  -2.48540592,          12.
    271,   14.6147861,  -2.48540592,         12.5
    272,   14.6147861,  -2.48540592,          13.
    273,   14.6147861,  -2.48540592,         13.5
    274,   14.6147861,  -2.48540592,          14.
    275,   14.6147861,  -2.48540592,         14.5
    276,   14.6147861,  -2.48540592,          15.
    277,   14.6147861,  -2.48540592,         15.5
    278,   14.6147861,  -2.48540592,          16.
    279,   14.6147861,  -2.48540592,         16.5
    280,   14.6147861,  -2.48540592,          17.
    281,   14.6147861,  -2.48540592,         17.5
    282,   14.6147861,  -2.48540592,          18.
    283,   14.6147861,  -2.48540592,         18.5
    284,   14.6147861,  -2.48540592,          19.
    285,   14.6147861,  -2.48540592,         19.5
    286,   14.6147861,  -2.48540592,          20.
    287,   14.6147861,  -2.48540592,         20.5
    288,   14.6147861,  -2.48540592,          21.
    289,   14.6147861,  -2.48540592,         21.5
    290,   14.6147861,  -2.48540592,          22.
    291,   14.6147861,  -2.48540592,         22.5
    292,   14.6147861,  -2.48540592,          23.
    293,   14.6147861,  -2.48540592,         23.5
    294,   14.6147861,  -2.48540592,          24.
    295,   14.6147861,  -2.48540592,         24.5
    296,   14.1361866,  -2.61121678,          25.
    297,    13.657588,  -2.73702765,          25.
    298,   13.1789885,  -2.86283827,          25.
    299,   12.7003889,  -2.98864913,          25.
    300,   12.2217903,  -3.11445999,          25.
    301,   11.7431908,  -3.24027061,          25.
    302,   11.2645912,  -3.36608148,          25.
    303,   10.7859926,   -3.4918921,          25.
    304,   10.3073931,  -3.61770296,          25.
    305,   9.82879353,  -3.74351382,          25.
    306,   9.35019493,  -3.86932445,          25.
    307,   8.87159538,  -3.99513531,          25.
    308,   8.39299583,  -4.12094593,          25.
    309,   7.91439676,  -4.24675703,          25.
    310,   7.43579769,  -4.37256765,          25.
    311,   6.95719862,  -4.49837828,          25.
    312,   6.47859907,  -4.62418938,          25.
    313,           6.,        -4.75,         24.5
    314,           6.,        -4.75,          24.
    315,           6.,        -4.75,         23.5
    316,           6.,        -4.75,          23.
    317,           6.,        -4.75,         22.5
    318,           6.,        -4.75,          22.
    319,           6.,        -4.75,         21.5
    320,           6.,        -4.75,          21.
    321,           6.,        -4.75,         20.5
    322,           6.,        -4.75,          20.
    323,           6.,        -4.75,         19.5
    324,           6.,        -4.75,          19.
    325,           6.,        -4.75,         18.5
    326,           6.,        -4.75,          18.
    327,           6.,        -4.75,         17.5
    328,           6.,        -4.75,          17.
    329,           6.,        -4.75,         16.5
    330,           6.,        -4.75,          16.
    331,           6.,        -4.75,         15.5
    332,           6.,        -4.75,          15.
    333,           6.,        -4.75,         14.5
    334,           6.,        -4.75,          14.
    335,           6.,        -4.75,         13.5
    336,           6.,        -4.75,          13.
    337,           6.,        -4.75,         12.5
    338,           6.,        -4.75,          12.
    339,           6.,        -4.75,         11.5
    340,           6.,        -4.75,          11.
    341,           6.,        -4.75,         10.5
    342,           6.,        -4.75,          10.
    343,           6.,        -4.75,          9.5
    344,           6.,        -4.75,           9.
    345,           6.,        -4.75,          8.5
    346,           6.,        -4.75,           8.
    347,           6.,        -4.75,          7.5
    348,           6.,        -4.75,           7.
    349,           6.,        -4.75,          6.5
    350,           6.,        -4.75,           6.
    351,           6.,        -4.75,          5.5
    352,           6.,        -4.75,           5.
    353,           6.,        -4.75,          4.5
    354,           6.,        -4.75,           4.
    355,           6.,        -4.75,          3.5
    356,           6.,        -4.75,           3.
    357,           6.,        -4.75,          2.5
    358,           6.,        -4.75,           2.
    359,           6.,        -4.75,          1.5
    360,           6.,        -4.75,           1.
    361,           6.,        -4.75,          0.5
    362,   6.47859907,  -4.62418938,           0.
    363,   6.95719862,  -4.49837828,           0.
    364,   7.43579769,  -4.37256765,           0.
    365,   7.91439676,  -4.24675703,           0.
    366,   8.39299583,  -4.12094593,           0.
    367,   8.87159538,  -3.99513531,           0.
    368,   9.35019493,  -3.86932445,           0.
    369,   9.82879353,  -3.74351382,           0.
    370,   10.3073931,  -3.61770296,           0.
    371,   10.7859926,   -3.4918921,           0.
    372,   11.2645912,  -3.36608148,           0.
    373,   11.7431908,  -3.24027061,           0.
    374,   12.2217903,  -3.11445999,           0.
    375,   12.7003889,  -2.98864913,           0.
    376,   13.1789885,  -2.86283827,           0.
    377,    13.657588,  -2.73702765,           0.
    378,   14.1361866,  -2.61121678,           0.
    379,  -14.6147861,  -2.48540592,          0.5
    380,  -14.6147861,  -2.48540592,           1.
    381,  -14.6147861,  -2.48540592,          1.5
    382,  -14.6147861,  -2.48540592,           2.
    383,  -14.6147861,  -2.48540592,          2.5
    384,  -14.6147861,  -2.48540592,           3.
    385,  -14.6147861,  -2.48540592,          3.5
    386,  -14.6147861,  -2.48540592,           4.
    387,  -14.6147861,  -2.48540592,          4.5
    388,  -14.6147861,  -2.48540592,           5.
    389,  -14.6147861,  -2.48540592,          5.5
    390,  -14.6147861,  -2.48540592,           6.
    391,  -14.6147861,  -2.48540592,          6.5
    392,  -14.6147861,  -2.48540592,           7.
    393,  -14.6147861,  -2.48540592,          7.5
    394,  -14.6147861,  -2.48540592,           8.
    395,  -14.6147861,  -2.48540592,          8.5
    396,  -14.6147861,  -2.48540592,           9.
    397,  -14.6147861,  -2.48540592,          9.5
    398,  -14.6147861,  -2.48540592,          10.
    399,  -14.6147861,  -2.48540592,         10.5
    400,  -14.6147861,  -2.48540592,          11.
    401,  -14.6147861,  -2.48540592,         11.5
    402,  -14.6147861,  -2.48540592,          12.
    403,  -14.6147861,  -2.48540592,         12.5
    404,  -14.6147861,  -2.48540592,          13.
    405,  -14.6147861,  -2.48540592,         13.5
    406,  -14.6147861,  -2.48540592,          14.
    407,  -14.6147861,  -2.48540592,         14.5
    408,  -14.6147861,  -2.48540592,          15.
    409,  -14.6147861,  -2.48540592,         15.5
    410,  -14.6147861,  -2.48540592,          16.
    411,  -14.6147861,  -2.48540592,         16.5
    412,  -14.6147861,  -2.48540592,          17.
    413,  -14.6147861,  -2.48540592,         17.5
    414,  -14.6147861,  -2.48540592,          18.
    415,  -14.6147861,  -2.48540592,         18.5
    416,  -14.6147861,  -2.48540592,          19.
    417,  -14.6147861,  -2.48540592,         19.5
    418,  -14.6147861,  -2.48540592,          20.
    419,  -14.6147861,  -2.48540592,         20.5
    420,  -14.6147861,  -2.48540592,          21.
    421,  -14.6147861,  -2.48540592,         21.5
    422,  -14.6147861,  -2.48540592,          22.
    423,  -14.6147861,  -2.48540592,         22.5
    424,  -14.6147861,  -2.48540592,          23.
    425,  -14.6147861,  -2.48540592,         23.5
    426,  -14.6147861,  -2.48540592,          24.
    427,  -14.6147861,  -2.48540592,         24.5
    428,  -15.0500002,  -2.37100005,          12.
    429,  -15.0500002,  -2.37100005,         11.5
    430,  -15.0500002,  -2.37100005,          11.
    431,  -15.0500002,  -2.37100005,         10.5
    432,  -15.0500002,  -2.37100005,          10.
    433,  -15.0500002,  -2.37100005,          9.5
    434,  -15.0500002,  -2.37100005,           9.
    435,  -15.0500002,  -2.37100005,          8.5
    436,  -15.0500002,  -2.37100005,           8.
    437,  -15.0500002,  -2.37100005,          7.5
    438,  -15.0500002,  -2.37100005,           7.
    439,  -15.0500002,  -2.37100005,          6.5
    440,  -15.0500002,  -2.37100005,           6.
    441,  -15.0500002,  -2.37100005,          5.5
    442,  -15.0500002,  -2.37100005,           5.
    443,  -15.0500002,  -2.37100005,          4.5
    444,  -15.0500002,  -2.37100005,           4.
    445,  -15.0500002,  -2.37100005,          3.5
    446,  -15.0500002,  -2.37100005,           3.
    447,  -15.0500002,  -2.37100005,          2.5
    448,  -15.0500002,  -2.37100005,           2.
    449,  -15.0500002,  -2.37100005,          1.5
    450,  -15.0500002,  -2.37100005,           1.
    451,  -15.0500002,  -2.37100005,          0.5
    452,  -14.6147861,  -1.99072802,          12.
    453,  -14.6147861,  -1.99072802,         11.5
    454,  -14.6147861,  -1.99072802,          11.
    455,  -14.6147861,  -1.99072802,         10.5
    456,  -14.6147861,  -1.99072802,          10.
    457,  -14.6147861,  -1.99072802,          9.5
    458,  -14.6147861,  -1.99072802,           9.
    459,  -14.6147861,  -1.99072802,          8.5
    460,  -14.6147861,  -1.99072802,           8.
    461,  -14.6147861,  -1.99072802,          7.5
    462,  -14.6147861,  -1.99072802,           7.
    463,  -14.6147861,  -1.99072802,          6.5
    464,  -14.6147861,  -1.99072802,           6.
    465,  -14.6147861,  -1.99072802,          5.5
    466,  -14.6147861,  -1.99072802,           5.
    467,  -14.6147861,  -1.99072802,          4.5
    468,  -14.6147861,  -1.99072802,           4.
    469,  -14.6147861,  -1.99072802,          3.5
    470,  -14.6147861,  -1.99072802,           3.
    471,  -14.6147861,  -1.99072802,          2.5
    472,  -14.6147861,  -1.99072802,           2.
    473,  -14.6147861,  -1.99072802,          1.5
    474,  -14.6147861,  -1.99072802,           1.
    475,  -14.6147861,  -1.99072802,          0.5
    476,  0.494230777, -0.0172589235,          25.
    477,  0.988461554, -0.034517847,          25.
    478,   1.48269236, -0.0517767705,          25.
    479,   1.97692311, -0.069035694,          25.
    480,   2.47115374, -0.0862946138,          25.
    481,   2.96538472, -0.103553541,          25.
    482,   3.45961547, -0.120812461,          25.
    483,   3.95384622, -0.138071388,          25.
    484,   4.44807673,   -0.1553303,          25.
    485,   4.94230747, -0.172589228,          25.
    486,    5.4365387, -0.189848155,          25.
    487,   5.93076944, -0.207107082,          25.
    488,   6.42500019, -0.224365994,          25.
    489,   6.91923094, -0.241624922,          25.
    490,   7.41346169, -0.258883834,          25.
    491,   7.90769243, -0.276142776,          25.
    492,   8.40192318, -0.293401688,          25.
    493,   8.89615345, -0.310660601,          25.
    494,   9.39038467, -0.327919543,          25.
    495,   9.88461494, -0.345178455,          25.
    496,   10.3788462, -0.362437397,          25.
    497,   10.8730774,  -0.37969631,          25.
    498,   11.3673077, -0.396955222,          25.
    499,   11.8615389, -0.414214164,          25.
    500,   12.3557692, -0.431473076,          25.
    501,   12.3557692, -0.431473076,           0.
    502,   11.8615389, -0.414214164,           0.
    503,   11.3673077, -0.396955222,           0.
    504,   10.8730774,  -0.37969631,           0.
    505,   10.3788462, -0.362437397,           0.
    506,   9.88461494, -0.345178455,           0.
    507,   9.39038467, -0.327919543,           0.
    508,   8.89615345, -0.310660601,           0.
    509,   8.40192318, -0.293401688,           0.
    510,   7.90769243, -0.276142776,           0.
    511,   7.41346169, -0.258883834,           0.
    512,   6.91923094, -0.241624922,           0.
    513,   6.42500019, -0.224365994,           0.
    514,   5.93076944, -0.207107082,           0.
    515,    5.4365387, -0.189848155,           0.
    516,   4.94230747, -0.172589228,           0.
    517,   4.44807673,   -0.1553303,           0.
    518,   3.95384622, -0.138071388,           0.
    519,   3.45961547, -0.120812461,           0.
    520,   2.96538472, -0.103553541,           0.
    521,   2.47115374, -0.0862946138,           0.
    522,   1.97692311, -0.069035694,           0.
    523,   1.48269236, -0.0517767705,           0.
    524,  0.988461554, -0.034517847,           0.
    525,  0.494230777, -0.0172589235,           0.
    526,           0.,           0.,          0.5
    527,           0.,           0.,           1.
    528,           0.,           0.,          1.5
    529,           0.,           0.,           2.
    530,           0.,           0.,          2.5
    531,           0.,           0.,           3.
    532,           0.,           0.,          3.5
    533,           0.,           0.,           4.
    534,           0.,           0.,          4.5
    535,           0.,           0.,           5.
    536,           0.,           0.,          5.5
    537,           0.,           0.,           6.
    538,           0.,           0.,          6.5
    539,           0.,           0.,           7.
    540,           0.,           0.,          7.5
    541,           0.,           0.,           8.
    542,           0.,           0.,          8.5
    543,           0.,           0.,           9.
    544,           0.,           0.,          9.5
    545,           0.,           0.,          10.
    546,           0.,           0.,         10.5
    547,           0.,           0.,          11.
    548,           0.,           0.,         11.5
    549,           0.,           0.,          12.
    550,           0.,           0.,         12.5
    551,           0.,           0.,          13.
    552,           0.,           0.,         13.5
    553,           0.,           0.,          14.
    554,           0.,           0.,         14.5
    555,           0.,           0.,          15.
    556,           0.,           0.,         15.5
    557,           0.,           0.,          16.
    558,           0.,           0.,         16.5
    559,           0.,           0.,          17.
    560,           0.,           0.,         17.5
    561,           0.,           0.,          18.
    562,           0.,           0.,         18.5
    563,           0.,           0.,          19.
    564,           0.,           0.,         19.5
    565,           0.,           0.,          20.
    566,           0.,           0.,         20.5
    567,           0.,           0.,          21.
    568,           0.,           0.,         21.5
    569,           0.,           0.,          22.
    570,           0.,           0.,         22.5
    571,           0.,           0.,          23.
    572,           0.,           0.,         23.5
    573,           0.,           0.,          24.
    574,           0.,           0.,         24.5
    575,   15.0500002,  -2.37100005,         24.5
    576,   15.0500002,  -2.37100005,          24.
    577,   15.0500002,  -2.37100005,         23.5
    578,   15.0500002,  -2.37100005,          23.
    579,   15.0500002,  -2.37100005,         22.5
    580,   15.0500002,  -2.37100005,          22.
    581,   15.0500002,  -2.37100005,         21.5
    582,   15.0500002,  -2.37100005,          21.
    583,   15.0500002,  -2.37100005,         20.5
    584,   15.0500002,  -2.37100005,          20.
    585,   15.0500002,  -2.37100005,         19.5
    586,   15.0500002,  -2.37100005,          19.
    587,   15.0500002,  -2.37100005,         18.5
    588,   15.0500002,  -2.37100005,          18.
    589,   15.0500002,  -2.37100005,         17.5
    590,   15.0500002,  -2.37100005,          17.
    591,   15.0500002,  -2.37100005,         16.5
    592,   15.0500002,  -2.37100005,          16.
    593,   15.0500002,  -2.37100005,         15.5
    594,   15.0500002,  -2.37100005,          15.
    595,   15.0500002,  -2.37100005,         14.5
    596,   15.0500002,  -2.37100005,          14.
    597,   15.0500002,  -2.37100005,         13.5
    598,   15.0500002,  -2.37100005,          13.
    599,          -6.,        -4.75,         24.5
    600,          -6.,        -4.75,          24.
    601,          -6.,        -4.75,         23.5
    602,          -6.,        -4.75,          23.
    603,          -6.,        -4.75,         22.5
    604,          -6.,        -4.75,          22.
    605,          -6.,        -4.75,         21.5
    606,          -6.,        -4.75,          21.
    607,          -6.,        -4.75,         20.5
    608,          -6.,        -4.75,          20.
    609,          -6.,        -4.75,         19.5
    610,          -6.,        -4.75,          19.
    611,          -6.,        -4.75,         18.5
    612,          -6.,        -4.75,          18.
    613,          -6.,        -4.75,         17.5
    614,          -6.,        -4.75,          17.
    615,          -6.,        -4.75,         16.5
    616,          -6.,        -4.75,          16.
    617,          -6.,        -4.75,         15.5
    618,          -6.,        -4.75,          15.
    619,          -6.,        -4.75,         14.5
    620,          -6.,        -4.75,          14.
    621,          -6.,        -4.75,         13.5
    622,          -6.,        -4.75,          13.
    623,          -6.,        -4.75,         12.5
    624,          -6.,        -4.75,          12.
    625,          -6.,        -4.75,         11.5
    626,          -6.,        -4.75,          11.
    627,          -6.,        -4.75,         10.5
    628,          -6.,        -4.75,          10.
    629,          -6.,        -4.75,          9.5
    630,          -6.,        -4.75,           9.
    631,          -6.,        -4.75,          8.5
    632,          -6.,        -4.75,           8.
    633,          -6.,        -4.75,          7.5
    634,          -6.,        -4.75,           7.
    635,          -6.,        -4.75,          6.5
    636,          -6.,        -4.75,           6.
    637,          -6.,        -4.75,          5.5
    638,          -6.,        -4.75,           5.
    639,          -6.,        -4.75,          4.5
    640,          -6.,        -4.75,           4.
    641,          -6.,        -4.75,          3.5
    642,          -6.,        -4.75,           3.
    643,          -6.,        -4.75,          2.5
    644,          -6.,        -4.75,           2.
    645,          -6.,        -4.75,          1.5
    646,          -6.,        -4.75,           1.
    647,          -6.,        -4.75,          0.5
    648,         -5.5,        -4.75,           0.
    649,          -5.,        -4.75,           0.
    650,         -4.5,        -4.75,           0.
    651,          -4.,        -4.75,           0.
    652,         -3.5,        -4.75,           0.
    653,          -3.,        -4.75,           0.
    654,         -2.5,        -4.75,           0.
    655,          -2.,        -4.75,           0.
    656,         -1.5,        -4.75,           0.
    657,          -1.,        -4.75,           0.
    658,         -0.5,        -4.75,           0.
    659,          0.5,        -4.75,           0.
    660,           1.,        -4.75,           0.
    661,          1.5,        -4.75,           0.
    662,           2.,        -4.75,           0.
    663,          2.5,        -4.75,           0.
    664,           3.,        -4.75,           0.
    665,          3.5,        -4.75,           0.
    666,           4.,        -4.75,           0.
    667,          4.5,        -4.75,           0.
    668,           5.,        -4.75,           0.
    669,          5.5,        -4.75,           0.
    670,         -0.5,        -4.75,          25.
    671,          -1.,        -4.75,          25.
    672,         -1.5,        -4.75,          25.
    673,          -2.,        -4.75,          25.
    674,         -2.5,        -4.75,          25.
    675,          -3.,        -4.75,          25.
    676,         -3.5,        -4.75,          25.
    677,          -4.,        -4.75,          25.
    678,         -4.5,        -4.75,          25.
    679,          -5.,        -4.75,          25.
    680,         -5.5,        -4.75,          25.
    681,          5.5,        -4.75,          25.
    682,           5.,        -4.75,          25.
    683,          4.5,        -4.75,          25.
    684,           4.,        -4.75,          25.
    685,          3.5,        -4.75,          25.
    686,           3.,        -4.75,          25.
    687,          2.5,        -4.75,          25.
    688,           2.,        -4.75,          25.
    689,          1.5,        -4.75,          25.
    690,           1.,        -4.75,          25.
    691,          0.5,        -4.75,          25.
    692,  -14.1361866,  -2.61121678,           0.
    693,   -13.657588,  -2.73702765,           0.
    694,  -13.1789885,  -2.86283827,           0.
    695,  -12.7003889,  -2.98864913,           0.
    696,  -12.2217903,  -3.11445999,           0.
    697,  -11.7431908,  -3.24027061,           0.
    698,  -11.2645912,  -3.36608148,           0.
    699,  -10.7859926,   -3.4918921,           0.
    700,  -10.3073931,  -3.61770296,           0.
    701,  -9.82879353,  -3.74351382,           0.
    702,  -9.35019493,  -3.86932445,           0.
    703,  -8.87159538,  -3.99513531,           0.
    704,  -8.39299583,  -4.12094593,           0.
    705,  -7.91439676,  -4.24675703,           0.
    706,  -7.43579769,  -4.37256765,           0.
    707,  -6.95719862,  -4.49837828,           0.
    708,  -6.47859907,  -4.62418938,           0.
    709,  -6.47859907,  -4.62418938,          25.
    710,  -6.95719862,  -4.49837828,          25.
    711,  -7.43579769,  -4.37256765,          25.
    712,  -7.91439676,  -4.24675703,          25.
    713,  -8.39299583,  -4.12094593,          25.
    714,  -8.87159538,  -3.99513531,          25.
    715,  -9.35019493,  -3.86932445,          25.
    716,  -9.82879353,  -3.74351382,          25.
    717,  -10.3073931,  -3.61770296,          25.
    718,  -10.7859926,   -3.4918921,          25.
    719,  -11.2645912,  -3.36608148,          25.
    720,  -11.7431908,  -3.24027061,          25.
    721,  -12.2217903,  -3.11445999,          25.
    722,  -12.7003889,  -2.98864913,          25.
    723,  -13.1789885,  -2.86283827,          25.
    724,   -13.657588,  -2.73702765,          25.
    725,  -14.1361866,  -2.61121678,          25.
    726,  -12.8500004, -0.448731989,          12.
    727,  -12.8500004, -0.448731989,         11.5
    728,  -12.8500004, -0.448731989,          11.
    729,  -12.8500004, -0.448731989,         10.5
    730,  -12.8500004, -0.448731989,          10.
    731,  -12.8500004, -0.448731989,          9.5
    732,  -12.8500004, -0.448731989,           9.
    733,  -12.8500004, -0.448731989,          8.5
    734,  -12.8500004, -0.448731989,           8.
    735,  -12.8500004, -0.448731989,          7.5
    736,  -12.8500004, -0.448731989,           7.
    737,  -12.8500004, -0.448731989,          6.5
    738,  -12.8500004, -0.448731989,           6.
    739,  -12.8500004, -0.448731989,          5.5
    740,  -12.8500004, -0.448731989,           5.
    741,  -12.8500004, -0.448731989,          4.5
    742,  -12.8500004, -0.448731989,           4.
    743,  -12.8500004, -0.448731989,          3.5
    744,  -12.8500004, -0.448731989,           3.
    745,  -12.8500004, -0.448731989,          2.5
    746,  -12.8500004, -0.448731989,           2.
    747,  -12.8500004, -0.448731989,          1.5
    748,  -12.8500004, -0.448731989,           1.
    749,  -12.8500004, -0.448731989,          0.5
    750,  -13.2029572, -0.757131219,           0.
    751,  -13.5559139,  -1.06553054,           0.
    752,  -13.9088717,  -1.37392974,           0.
    753,  -14.2618284,  -1.68232894,           0.
    754,  -12.3557692, -0.431473076,          25.
    755,  -11.8615389, -0.414214164,          25.
    756,  -11.3673077, -0.396955222,          25.
    757,  -10.8730774,  -0.37969631,          25.
    758,  -10.3788462, -0.362437397,          25.
    759,  -9.88461494, -0.345178455,          25.
    760,  -9.39038467, -0.327919543,          25.
    761,  -8.89615345, -0.310660601,          25.
    762,  -8.40192318, -0.293401688,          25.
    763,  -7.90769243, -0.276142776,          25.
    764,  -7.41346169, -0.258883834,          25.
    765,  -6.91923094, -0.241624922,          25.
    766,  -6.42500019, -0.224365994,          25.
    767,  -5.93076944, -0.207107082,          25.
    768,   -5.4365387, -0.189848155,          25.
    769,  -4.94230747, -0.172589228,          25.
    770,  -4.44807673,   -0.1553303,          25.
    771,  -3.95384622, -0.138071388,          25.
    772,  -3.45961547, -0.120812461,          25.
    773,  -2.96538472, -0.103553541,          25.
    774,  -2.47115374, -0.0862946138,          25.
    775,  -1.97692311, -0.069035694,          25.
    776,  -1.48269236, -0.0517767705,          25.
    777, -0.988461554, -0.034517847,          25.
    778, -0.494230777, -0.0172589235,          25.
    779, -0.494230777, -0.0172589235,           0.
    780, -0.988461554, -0.034517847,           0.
    781,  -1.48269236, -0.0517767705,           0.
    782,  -1.97692311, -0.069035694,           0.
    783,  -2.47115374, -0.0862946138,           0.
    784,  -2.96538472, -0.103553541,           0.
    785,  -3.45961547, -0.120812461,           0.
    786,  -3.95384622, -0.138071388,           0.
    787,  -4.44807673,   -0.1553303,           0.
    788,  -4.94230747, -0.172589228,           0.
    789,   -5.4365387, -0.189848155,           0.
    790,  -5.93076944, -0.207107082,           0.
    791,  -6.42500019, -0.224365994,           0.
    792,  -6.91923094, -0.241624922,           0.
    793,  -7.41346169, -0.258883834,           0.
    794,  -7.90769243, -0.276142776,           0.
    795,  -8.40192318, -0.293401688,           0.
    796,  -8.89615345, -0.310660601,           0.
    797,  -9.39038467, -0.327919543,           0.
    798,  -9.88461494, -0.345178455,           0.
    799,  -10.3788462, -0.362437397,           0.
    800,  -10.8730774,  -0.37969631,           0.
    801,  -11.3673077, -0.396955222,           0.
    802,  -11.8615389, -0.414214164,           0.
    803,  -12.3557692, -0.431473076,           0.
    804,    17.479166,  -2.32859826,          25.
    805,   16.9933338,  -2.33707857,          25.
    806,   16.5074997,  -2.34555888,          25.
    807,   16.0216675,  -2.35403943,          25.
    808,   15.5358334,  -2.36251974,          25.
    809,   15.5358334,  -2.36251974,           0.
    810,   16.0216675,  -2.35403943,           0.
    811,   16.5074997,  -2.34555888,           0.
    812,   16.9933338,  -2.33707857,           0.
    813,    17.479166,  -2.32859826,           0.
    814,   17.9650002,  -2.32011795,          0.5
    815,   17.9650002,  -2.32011795,           1.
    816,   17.9650002,  -2.32011795,          1.5
    817,   17.9650002,  -2.32011795,           2.
    818,   17.9650002,  -2.32011795,          2.5
    819,   17.9650002,  -2.32011795,           3.
    820,   17.9650002,  -2.32011795,          3.5
    821,   17.9650002,  -2.32011795,           4.
    822,   17.9650002,  -2.32011795,          4.5
    823,   17.9650002,  -2.32011795,           5.
    824,   17.9650002,  -2.32011795,          5.5
    825,   17.9650002,  -2.32011795,           6.
    826,   17.9650002,  -2.32011795,          6.5
    827,   17.9650002,  -2.32011795,           7.
    828,   17.9650002,  -2.32011795,          7.5
    829,   17.9650002,  -2.32011795,           8.
    830,   17.9650002,  -2.32011795,          8.5
    831,   17.9650002,  -2.32011795,           9.
    832,   17.9650002,  -2.32011795,          9.5
    833,   17.9650002,  -2.32011795,          10.
    834,   17.9650002,  -2.32011795,         10.5
    835,   17.9650002,  -2.32011795,          11.
    836,   17.9650002,  -2.32011795,         11.5
    837,   17.9650002,  -2.32011795,          12.
    838,   17.9650002,  -2.32011795,         12.5
    839,   17.9650002,  -2.32011795,          13.
    840,   17.9650002,  -2.32011795,         13.5
    841,   17.9650002,  -2.32011795,          14.
    842,   17.9650002,  -2.32011795,         14.5
    843,   17.9650002,  -2.32011795,          15.
    844,   17.9650002,  -2.32011795,         15.5
    845,   17.9650002,  -2.32011795,          16.
    846,   17.9650002,  -2.32011795,         16.5
    847,   17.9650002,  -2.32011795,          17.
    848,   17.9650002,  -2.32011795,         17.5
    849,   17.9650002,  -2.32011795,          18.
    850,   17.9650002,  -2.32011795,         18.5
    851,   17.9650002,  -2.32011795,          19.
    852,   17.9650002,  -2.32011795,         19.5
    853,   17.9650002,  -2.32011795,          20.
    854,   17.9650002,  -2.32011795,         20.5
    855,   17.9650002,  -2.32011795,          21.
    856,   17.9650002,  -2.32011795,         21.5
    857,   17.9650002,  -2.32011795,          22.
    858,   17.9650002,  -2.32011795,         22.5
    859,   17.9650002,  -2.32011795,          23.
    860,   17.9650002,  -2.32011795,         23.5
    861,   17.9650002,  -2.32011795,          24.
    862,   17.9650002,  -2.32011795,         24.5
    863,   -17.479166,  -2.32859826,          25.
    864,  -16.9933338,  -2.33707857,          25.
    865,  -16.5074997,  -2.34555888,          25.
    866,  -16.0216675,  -2.35403943,          25.
    867,  -15.5358334,  -2.36251974,          25.
    868,  -15.5358334,  -2.36251974,           0.
    869,  -16.0216675,  -2.35403943,           0.
    870,  -16.5074997,  -2.34555888,           0.
    871,  -16.9933338,  -2.33707857,           0.
    872,   -17.479166,  -2.32859826,           0.
    873,  -17.9650002,  -2.32011795,          0.5
    874,  -17.9650002,  -2.32011795,           1.
    875,  -17.9650002,  -2.32011795,          1.5
    876,  -17.9650002,  -2.32011795,           2.
    877,  -17.9650002,  -2.32011795,          2.5
    878,  -17.9650002,  -2.32011795,           3.
    879,  -17.9650002,  -2.32011795,          3.5
    880,  -17.9650002,  -2.32011795,           4.
    881,  -17.9650002,  -2.32011795,          4.5
    882,  -17.9650002,  -2.32011795,           5.
    883,  -17.9650002,  -2.32011795,          5.5
    884,  -17.9650002,  -2.32011795,           6.
    885,  -17.9650002,  -2.32011795,          6.5
    886,  -17.9650002,  -2.32011795,           7.
    887,  -17.9650002,  -2.32011795,          7.5
    888,  -17.9650002,  -2.32011795,           8.
    889,  -17.9650002,  -2.32011795,          8.5
    890,  -17.9650002,  -2.32011795,           9.
    891,  -17.9650002,  -2.32011795,          9.5
    892,  -17.9650002,  -2.32011795,          10.
    893,  -17.9650002,  -2.32011795,         10.5
    894,  -17.9650002,  -2.32011795,          11.
    895,  -17.9650002,  -2.32011795,         11.5
    896,  -17.9650002,  -2.32011795,          12.
    897,  -17.9650002,  -2.32011795,         12.5
    898,  -17.9650002,  -2.32011795,          13.
    899,  -17.9650002,  -2.32011795,         13.5
    900,  -17.9650002,  -2.32011795,          14.
    901,  -17.9650002,  -2.32011795,         14.5
    902,  -17.9650002,  -2.32011795,          15.
    903,  -17.9650002,  -2.32011795,         15.5
    904,  -17.9650002,  -2.32011795,          16.
    905,  -17.9650002,  -2.32011795,         16.5
    906,  -17.9650002,  -2.32011795,          17.
    907,  -17.9650002,  -2.32011795,         17.5
    908,  -17.9650002,  -2.32011795,          18.
    909,  -17.9650002,  -2.32011795,         18.5
    910,  -17.9650002,  -2.32011795,          19.
    911,  -17.9650002,  -2.32011795,         19.5
    912,  -17.9650002,  -2.32011795,          20.
    913,  -17.9650002,  -2.32011795,         20.5
    914,  -17.9650002,  -2.32011795,          21.
    915,  -17.9650002,  -2.32011795,         21.5
    916,  -17.9650002,  -2.32011795,          22.
    917,  -17.9650002,  -2.32011795,         22.5
    918,  -17.9650002,  -2.32011795,          23.
    919,  -17.9650002,  -2.32011795,         23.5
    920,  -17.9650002,  -2.32011795,          24.
    921,  -17.9650002,  -2.32011795,         24.5
    922,  -13.2029572, -0.757131219,          13.
    923,  -13.5559139,  -1.06553018,          13.
    924,  -13.9088717,  -1.37392974,          13.
    925,  -14.2618284,  -1.68232882,          13.
    926,  -13.2029572, -0.757131219,         13.5
    927,  -13.5559139,  -1.06553018,         13.5
    928,  -13.9088717,  -1.37392974,         13.5
    929,  -14.2618284,  -1.68232882,         13.5
    930,  -13.2029572, -0.757131219,          14.
    931,  -13.5559139,  -1.06553018,          14.
    932,  -13.9088717,  -1.37392974,          14.
    933,  -14.2618284,  -1.68232882,          14.
    934,  -13.2029572, -0.757131219,         14.5
    935,  -13.5559139,  -1.06553018,         14.5
    936,  -13.9088717,  -1.37392974,         14.5
    937,  -14.2618284,  -1.68232882,         14.5
    938,  -13.2029572, -0.757131219,          15.
    939,  -13.5559139,  -1.06553018,          15.
    940,  -13.9088717,  -1.37392974,          15.
    941,  -14.2618284,  -1.68232882,          15.
    942,  -13.2029572, -0.757131219,         15.5
    943,  -13.5559139,  -1.06553018,         15.5
    944,  -13.9088717,  -1.37392974,         15.5
    945,  -14.2618284,  -1.68232882,         15.5
    946,  -13.2029572, -0.757131219,          16.
    947,  -13.5559139,  -1.06553018,          16.
    948,  -13.9088717,  -1.37392974,          16.
    949,  -14.2618284,  -1.68232882,          16.
    950,  -13.2029572, -0.757131219,         16.5
    951,  -13.5559139,  -1.06553018,         16.5
    952,  -13.9088717,  -1.37392974,         16.5
    953,  -14.2618284,  -1.68232882,         16.5
    954,  -13.2029572, -0.757131219,          17.
    955,  -13.5559139,  -1.06553018,          17.
    956,  -13.9088717,  -1.37392974,          17.
    957,  -14.2618284,  -1.68232882,          17.
    958,  -13.2029572, -0.757131219,         17.5
    959,  -13.5559139,  -1.06553018,         17.5
    960,  -13.9088717,  -1.37392974,         17.5
    961,  -14.2618284,  -1.68232882,         17.5
    962,  -13.2029572, -0.757131219,          18.
    963,  -13.5559139,  -1.06553018,          18.
    964,  -13.9088717,  -1.37392974,          18.
    965,  -14.2618284,  -1.68232882,          18.
    966,  -13.2029572, -0.757131219,         18.5
    967,  -13.5559139,  -1.06553018,         18.5
    968,  -13.9088717,  -1.37392974,         18.5
    969,  -14.2618284,  -1.68232882,         18.5
    970,  -13.2029572, -0.757131219,          19.
    971,  -13.5559139,  -1.06553018,          19.
    972,  -13.9088717,  -1.37392974,          19.
    973,  -14.2618284,  -1.68232882,          19.
    974,  -13.2029572, -0.757131219,         19.5
    975,  -13.5559139,  -1.06553018,         19.5
    976,  -13.9088717,  -1.37392974,         19.5
    977,  -14.2618284,  -1.68232882,         19.5
    978,  -13.2029572, -0.757131219,          20.
    979,  -13.5559139,  -1.06553018,          20.
    980,  -13.9088717,  -1.37392974,          20.
    981,  -14.2618284,  -1.68232882,          20.
    982,  -13.2029572, -0.757131219,         20.5
    983,  -13.5559139,  -1.06553018,         20.5
    984,  -13.9088717,  -1.37392974,         20.5
    985,  -14.2618284,  -1.68232882,         20.5
    986,  -13.2029572, -0.757131219,          21.
    987,  -13.5559139,  -1.06553018,          21.
    988,  -13.9088717,  -1.37392974,          21.
    989,  -14.2618284,  -1.68232882,          21.
    990,  -13.2029572, -0.757131219,         21.5
    991,  -13.5559139,  -1.06553018,         21.5
    992,  -13.9088717,  -1.37392974,         21.5
    993,  -14.2618284,  -1.68232882,         21.5
    994,  -13.2029572, -0.757131219,          22.
    995,  -13.5559139,  -1.06553018,          22.
    996,  -13.9088717,  -1.37392974,          22.
    997,  -14.2618284,  -1.68232882,          22.
    998,  -13.2029572, -0.757131219,         22.5
    999,  -13.5559139,  -1.06553018,         22.5
   1000,  -13.9088717,  -1.37392974,         22.5
   1001,  -14.2618284,  -1.68232882,         22.5
   1002,  -13.2029572, -0.757131219,          23.
   1003,  -13.5559139,  -1.06553018,          23.
   1004,  -13.9088717,  -1.37392974,          23.
   1005,  -14.2618284,  -1.68232882,          23.
   1006,  -13.2029572, -0.757131219,         23.5
   1007,  -13.5559139,  -1.06553018,         23.5
   1008,  -13.9088717,  -1.37392974,         23.5
   1009,  -14.2618284,  -1.68232882,         23.5
   1010,  -13.2029572, -0.757131219,          24.
   1011,  -13.5559139,   -1.0655303,          24.
   1012,  -13.9088717,  -1.37392974,          24.
   1013,  -14.2618284,  -1.68232882,          24.
   1014,  -13.2029572, -0.757131219,         24.5
   1015,  -13.5559139,   -1.0655303,         24.5
   1016,  -13.9088717,  -1.37392974,         24.5
   1017,  -14.2618284,  -1.68232882,         24.5
   1018,   13.2029572, -0.757131219,          12.
   1019,   13.5559139,  -1.06553018,          12.
   1020,   13.9088717,  -1.37392974,          12.
   1021,   14.2618284,  -1.68232882,          12.
   1022,   13.2029572, -0.757131219,         11.5
   1023,   13.5559139,  -1.06553018,         11.5
   1024,   13.9088717,  -1.37392974,         11.5
   1025,   14.2618284,  -1.68232882,         11.5
   1026,   13.2029572, -0.757131219,          11.
   1027,   13.5559139,  -1.06553018,          11.
   1028,   13.9088717,  -1.37392974,          11.
   1029,   14.2618284,  -1.68232882,          11.
   1030,   13.2029572, -0.757131219,         10.5
   1031,   13.5559139,  -1.06553018,         10.5
   1032,   13.9088717,  -1.37392974,         10.5
   1033,   14.2618284,  -1.68232882,         10.5
   1034,   13.2029572, -0.757131219,          10.
   1035,   13.5559139,  -1.06553018,          10.
   1036,   13.9088717,  -1.37392974,          10.
   1037,   14.2618284,  -1.68232882,          10.
   1038,   13.2029572, -0.757131219,          9.5
   1039,   13.5559139,  -1.06553018,          9.5
   1040,   13.9088717,  -1.37392974,          9.5
   1041,   14.2618284,  -1.68232882,          9.5
   1042,   13.2029572, -0.757131219,           9.
   1043,   13.5559139,  -1.06553018,           9.
   1044,   13.9088717,  -1.37392974,           9.
   1045,   14.2618284,  -1.68232882,           9.
   1046,   13.2029572, -0.757131219,          8.5
   1047,   13.5559139,  -1.06553018,          8.5
   1048,   13.9088717,  -1.37392974,          8.5
   1049,   14.2618284,  -1.68232882,          8.5
   1050,   13.2029572, -0.757131219,           8.
   1051,   13.5559139,  -1.06553018,           8.
   1052,   13.9088717,  -1.37392974,           8.
   1053,   14.2618284,  -1.68232882,           8.
   1054,   13.2029572, -0.757131219,          7.5
   1055,   13.5559139,  -1.06553018,          7.5
   1056,   13.9088717,  -1.37392974,          7.5
   1057,   14.2618284,  -1.68232882,          7.5
   1058,   13.2029572, -0.757131219,           7.
   1059,   13.5559139,  -1.06553018,           7.
   1060,   13.9088717,  -1.37392974,           7.
   1061,   14.2618284,  -1.68232882,           7.
   1062,   13.2029572, -0.757131219,          6.5
   1063,   13.5559139,  -1.06553018,          6.5
   1064,   13.9088717,  -1.37392974,          6.5
   1065,   14.2618284,  -1.68232882,          6.5
   1066,   13.2029572, -0.757131219,           6.
   1067,   13.5559139,  -1.06553018,           6.
   1068,   13.9088717,  -1.37392974,           6.
   1069,   14.2618284,  -1.68232882,           6.
   1070,   13.2029572, -0.757131219,          5.5
   1071,   13.5559139,  -1.06553018,          5.5
   1072,   13.9088717,  -1.37392974,          5.5
   1073,   14.2618284,  -1.68232882,          5.5
   1074,   13.2029572, -0.757131219,           5.
   1075,   13.5559139,  -1.06553018,           5.
   1076,   13.9088717,  -1.37392974,           5.
   1077,   14.2618284,  -1.68232882,           5.
   1078,   13.2029572, -0.757131219,          4.5
   1079,   13.5559139,  -1.06553018,          4.5
   1080,   13.9088717,  -1.37392974,          4.5
   1081,   14.2618284,  -1.68232882,          4.5
   1082,   13.2029572, -0.757131219,           4.
   1083,   13.5559139,  -1.06553018,           4.
   1084,   13.9088717,  -1.37392974,           4.
   1085,   14.2618284,  -1.68232882,           4.
   1086,   13.2029572, -0.757131219,          3.5
   1087,   13.5559139,  -1.06553018,          3.5
   1088,   13.9088717,  -1.37392974,          3.5
   1089,   14.2618284,  -1.68232882,          3.5
   1090,   13.2029572, -0.757131219,           3.
   1091,   13.5559139,  -1.06553018,           3.
   1092,   13.9088717,  -1.37392974,           3.
   1093,   14.2618284,  -1.68232882,           3.
   1094,   13.2029572, -0.757131219,          2.5
   1095,   13.5559139,  -1.06553018,          2.5
   1096,   13.9088717,  -1.37392974,          2.5
   1097,   14.2618284,  -1.68232882,          2.5
   1098,   13.2029572, -0.757131219,           2.
   1099,   13.5559139,  -1.06553018,           2.
   1100,   13.9088717,  -1.37392974,           2.
   1101,   14.2618284,  -1.68232882,           2.
   1102,   13.2029572, -0.757131219,          1.5
   1103,   13.5559139,  -1.06553018,          1.5
   1104,   13.9088717,  -1.37392974,          1.5
   1105,   14.2618284,  -1.68232882,          1.5
   1106,   13.2029572, -0.757131219,           1.
   1107,   13.5559139,   -1.0655303,           1.
   1108,   13.9088717,  -1.37392974,           1.
   1109,   14.2618284,  -1.68232882,           1.
   1110,   13.2029572, -0.757131219,          0.5
   1111,   13.5559139,   -1.0655303,          0.5
   1112,   13.9088717,  -1.37392974,          0.5
   1113,   14.2618284,  -1.68232882,          0.5
   1114,   14.2618284,  -1.68232882,          13.
   1115,   13.9088717,  -1.37392974,          13.
   1116,   13.5559139,  -1.06553018,          13.
   1117,   13.2029572, -0.757131219,          13.
   1118,   14.2618284,  -1.68232882,         13.5
   1119,   13.9088717,  -1.37392974,         13.5
   1120,   13.5559139,  -1.06553018,         13.5
   1121,   13.2029572, -0.757131219,         13.5
   1122,   14.2618284,  -1.68232882,          14.
   1123,   13.9088717,  -1.37392974,          14.
   1124,   13.5559139,  -1.06553018,          14.
   1125,   13.2029572, -0.757131219,          14.
   1126,   14.2618284,  -1.68232882,         14.5
   1127,   13.9088717,  -1.37392974,         14.5
   1128,   13.5559139,  -1.06553018,         14.5
   1129,   13.2029572, -0.757131219,         14.5
   1130,   14.2618284,  -1.68232882,          15.
   1131,   13.9088717,  -1.37392974,          15.
   1132,   13.5559139,  -1.06553018,          15.
   1133,   13.2029572, -0.757131219,          15.
   1134,   14.2618284,  -1.68232882,         15.5
   1135,   13.9088717,  -1.37392974,         15.5
   1136,   13.5559139,  -1.06553018,         15.5
   1137,   13.2029572, -0.757131219,         15.5
   1138,   14.2618284,  -1.68232882,          16.
   1139,   13.9088717,  -1.37392974,          16.
   1140,   13.5559139,  -1.06553018,          16.
   1141,   13.2029572, -0.757131219,          16.
   1142,   14.2618284,  -1.68232882,         16.5
   1143,   13.9088717,  -1.37392974,         16.5
   1144,   13.5559139,  -1.06553018,         16.5
   1145,   13.2029572, -0.757131219,         16.5
   1146,   14.2618284,  -1.68232882,          17.
   1147,   13.9088717,  -1.37392974,          17.
   1148,   13.5559139,  -1.06553018,          17.
   1149,   13.2029572, -0.757131219,          17.
   1150,   14.2618284,  -1.68232882,         17.5
   1151,   13.9088717,  -1.37392974,         17.5
   1152,   13.5559139,  -1.06553018,         17.5
   1153,   13.2029572, -0.757131219,         17.5
   1154,   14.2618284,  -1.68232882,          18.
   1155,   13.9088717,  -1.37392974,          18.
   1156,   13.5559139,  -1.06553018,          18.
   1157,   13.2029572, -0.757131219,          18.
   1158,   14.2618284,  -1.68232882,         18.5
   1159,   13.9088717,  -1.37392974,         18.5
   1160,   13.5559139,  -1.06553018,         18.5
   1161,   13.2029572, -0.757131219,         18.5
   1162,   14.2618284,  -1.68232882,          19.
   1163,   13.9088717,  -1.37392974,          19.
   1164,   13.5559139,  -1.06553018,          19.
   1165,   13.2029572, -0.757131219,          19.
   1166,   14.2618284,  -1.68232882,         19.5
   1167,   13.9088717,  -1.37392974,         19.5
   1168,   13.5559139,  -1.06553018,         19.5
   1169,   13.2029572, -0.757131219,         19.5
   1170,   14.2618284,  -1.68232882,          20.
   1171,   13.9088717,  -1.37392974,          20.
   1172,   13.5559139,  -1.06553018,          20.
   1173,   13.2029572, -0.757131219,          20.
   1174,   14.2618284,  -1.68232882,         20.5
   1175,   13.9088717,  -1.37392974,         20.5
   1176,   13.5559139,  -1.06553018,         20.5
   1177,   13.2029572, -0.757131219,         20.5
   1178,   14.2618284,  -1.68232882,          21.
   1179,   13.9088717,  -1.37392974,          21.
   1180,   13.5559139,  -1.06553018,          21.
   1181,   13.2029572, -0.757131219,          21.
   1182,   14.2618284,  -1.68232882,         21.5
   1183,   13.9088717,  -1.37392974,         21.5
   1184,   13.5559139,  -1.06553018,         21.5
   1185,   13.2029572, -0.757131219,         21.5
   1186,   14.2618284,  -1.68232882,          22.
   1187,   13.9088717,  -1.37392974,          22.
   1188,   13.5559139,  -1.06553018,          22.
   1189,   13.2029572, -0.757131219,          22.
   1190,   14.2618284,  -1.68232882,         22.5
   1191,   13.9088717,  -1.37392974,         22.5
   1192,   13.5559139,  -1.06553018,         22.5
   1193,   13.2029572, -0.757131219,         22.5
   1194,   14.2618284,  -1.68232882,          23.
   1195,   13.9088717,  -1.37392974,          23.
   1196,   13.5559139,  -1.06553018,          23.
   1197,   13.2029572, -0.757131219,          23.
   1198,   14.2618284,  -1.68232882,         23.5
   1199,   13.9088717,  -1.37392974,         23.5
   1200,   13.5559139,  -1.06553018,         23.5
   1201,   13.2029572, -0.757131219,         23.5
   1202,   14.2618284,  -1.68232882,          24.
   1203,   13.9088717,  -1.37392974,          24.
   1204,   13.5559139,   -1.0655303,          24.
   1205,   13.2029572, -0.757131219,          24.
   1206,   14.2618284,  -1.68232882,         24.5
   1207,   13.9088717,  -1.37392974,         24.5
   1208,   13.5559139,   -1.0655303,         24.5
   1209,   13.2029572, -0.757131219,         24.5
   1210,   14.1361866,  -2.61121678,          0.5
   1211,   14.1361866,  -2.61121678,           1.
   1212,   14.1361866,  -2.61121678,          1.5
   1213,   14.1361866,  -2.61121678,           2.
   1214,   14.1361866,  -2.61121678,          2.5
   1215,   14.1361866,  -2.61121678,           3.
   1216,   14.1361866,  -2.61121678,          3.5
   1217,   14.1361866,  -2.61121678,           4.
   1218,   14.1361866,  -2.61121678,          4.5
   1219,   14.1361866,  -2.61121678,           5.
   1220,   14.1361866,  -2.61121678,          5.5
   1221,   14.1361866,  -2.61121678,           6.
   1222,   14.1361866,  -2.61121678,          6.5
   1223,   14.1361866,  -2.61121678,           7.
   1224,   14.1361866,  -2.61121678,          7.5
   1225,   14.1361866,  -2.61121678,           8.
   1226,   14.1361866,  -2.61121678,          8.5
   1227,   14.1361866,  -2.61121678,           9.
   1228,   14.1361866,  -2.61121678,          9.5
   1229,   14.1361866,  -2.61121678,          10.
   1230,   14.1361866,  -2.61121678,         10.5
   1231,   14.1361866,  -2.61121678,          11.
   1232,   14.1361866,  -2.61121678,         11.5
   1233,   14.1361866,  -2.61121678,          12.
   1234,   14.1361866,  -2.61121678,         12.5
   1235,   14.1361866,  -2.61121678,          13.
   1236,   14.1361866,  -2.61121678,         13.5
   1237,   14.1361866,  -2.61121678,          14.
   1238,   14.1361866,  -2.61121678,         14.5
   1239,   14.1361866,  -2.61121678,          15.
   1240,   14.1361866,  -2.61121678,         15.5
   1241,   14.1361866,  -2.61121678,          16.
   1242,   14.1361866,  -2.61121678,         16.5
   1243,   14.1361866,  -2.61121678,          17.
   1244,   14.1361866,  -2.61121678,         17.5
   1245,   14.1361866,  -2.61121678,          18.
   1246,   14.1361866,  -2.61121678,         18.5
   1247,   14.1361866,  -2.61121678,          19.
   1248,   14.1361866,  -2.61121678,         19.5
   1249,   14.1361866,  -2.61121678,          20.
   1250,   14.1361866,  -2.61121678,         20.5
   1251,   14.1361866,  -2.61121678,          21.
   1252,   14.1361866,  -2.61121678,         21.5
   1253,   14.1361866,  -2.61121678,          22.
   1254,   14.1361866,  -2.61121678,         22.5
   1255,   14.1361866,  -2.61121678,          23.
   1256,   14.1361866,  -2.61121678,         23.5
   1257,   14.1361866,  -2.61121678,          24.
   1258,   14.1361866,  -2.61121678,         24.5
   1259,    13.657588,  -2.73702741,          0.5
   1260,    13.657588,  -2.73702741,           1.
   1261,    13.657588,  -2.73702741,          1.5
   1262,    13.657588,  -2.73702741,           2.
   1263,    13.657588,  -2.73702741,          2.5
   1264,    13.657588,  -2.73702741,           3.
   1265,    13.657588,  -2.73702741,          3.5
   1266,    13.657588,  -2.73702741,           4.
   1267,    13.657588,  -2.73702741,          4.5
   1268,    13.657588,  -2.73702741,           5.
   1269,    13.657588,  -2.73702741,          5.5
   1270,    13.657588,  -2.73702741,           6.
   1271,    13.657588,  -2.73702741,          6.5
   1272,    13.657588,  -2.73702741,           7.
   1273,    13.657588,  -2.73702741,          7.5
   1274,    13.657588,  -2.73702741,           8.
   1275,    13.657588,  -2.73702741,          8.5
   1276,    13.657588,  -2.73702741,           9.
   1277,    13.657588,  -2.73702741,          9.5
   1278,    13.657588,  -2.73702741,          10.
   1279,    13.657588,  -2.73702741,         10.5
   1280,    13.657588,  -2.73702741,          11.
   1281,    13.657588,  -2.73702741,         11.5
   1282,    13.657588,  -2.73702741,          12.
   1283,    13.657588,  -2.73702741,         12.5
   1284,    13.657588,  -2.73702741,          13.
   1285,    13.657588,  -2.73702741,         13.5
   1286,    13.657588,  -2.73702741,          14.
   1287,    13.657588,  -2.73702741,         14.5
   1288,    13.657588,  -2.73702741,          15.
   1289,    13.657588,  -2.73702741,         15.5
   1290,    13.657588,  -2.73702741,          16.
   1291,    13.657588,  -2.73702741,         16.5
   1292,    13.657588,  -2.73702741,          17.
   1293,    13.657588,  -2.73702741,         17.5
   1294,    13.657588,  -2.73702741,          18.
   1295,    13.657588,  -2.73702741,         18.5
   1296,    13.657588,  -2.73702741,          19.
   1297,    13.657588,  -2.73702741,         19.5
   1298,    13.657588,  -2.73702741,          20.
   1299,    13.657588,  -2.73702741,         20.5
   1300,    13.657588,  -2.73702741,          21.
   1301,    13.657588,  -2.73702741,         21.5
   1302,    13.657588,  -2.73702741,          22.
   1303,    13.657588,  -2.73702741,         22.5
   1304,    13.657588,  -2.73702741,          23.
   1305,    13.657588,  -2.73702741,         23.5
   1306,    13.657588,  -2.73702741,          24.
   1307,    13.657588,  -2.73702741,         24.5
   1308,   13.1789885,  -2.86283827,          0.5
   1309,   13.1789885,  -2.86283827,           1.
   1310,   13.1789885,  -2.86283827,          1.5
   1311,   13.1789885,  -2.86283827,           2.
   1312,   13.1789885,  -2.86283827,          2.5
   1313,   13.1789885,  -2.86283827,           3.
   1314,   13.1789885,  -2.86283827,          3.5
   1315,   13.1789885,  -2.86283827,           4.
   1316,   13.1789885,  -2.86283827,          4.5
   1317,   13.1789885,  -2.86283827,           5.
   1318,   13.1789885,  -2.86283827,          5.5
   1319,   13.1789885,  -2.86283827,           6.
   1320,   13.1789885,  -2.86283827,          6.5
   1321,   13.1789885,  -2.86283827,           7.
   1322,   13.1789885,  -2.86283827,          7.5
   1323,   13.1789885,  -2.86283827,           8.
   1324,   13.1789885,  -2.86283827,          8.5
   1325,   13.1789885,  -2.86283827,           9.
   1326,   13.1789885,  -2.86283827,          9.5
   1327,   13.1789885,  -2.86283827,          10.
   1328,   13.1789885,  -2.86283827,         10.5
   1329,   13.1789885,  -2.86283827,          11.
   1330,   13.1789885,  -2.86283827,         11.5
   1331,   13.1789885,  -2.86283827,          12.
   1332,   13.1789885,  -2.86283827,         12.5
   1333,   13.1789885,  -2.86283827,          13.
   1334,   13.1789885,  -2.86283827,         13.5
   1335,   13.1789885,  -2.86283827,          14.
   1336,   13.1789885,  -2.86283827,         14.5
   1337,   13.1789885,  -2.86283827,          15.
   1338,   13.1789885,  -2.86283827,         15.5
   1339,   13.1789885,  -2.86283827,          16.
   1340,   13.1789885,  -2.86283827,         16.5
   1341,   13.1789885,  -2.86283827,          17.
   1342,   13.1789885,  -2.86283827,         17.5
   1343,   13.1789885,  -2.86283827,          18.
   1344,   13.1789885,  -2.86283827,         18.5
   1345,   13.1789885,  -2.86283827,          19.
   1346,   13.1789885,  -2.86283827,         19.5
   1347,   13.1789885,  -2.86283827,          20.
   1348,   13.1789885,  -2.86283827,         20.5
   1349,   13.1789885,  -2.86283827,          21.
   1350,   13.1789885,  -2.86283827,         21.5
   1351,   13.1789885,  -2.86283827,          22.
   1352,   13.1789885,  -2.86283827,         22.5
   1353,   13.1789885,  -2.86283827,          23.
   1354,   13.1789885,  -2.86283827,         23.5
   1355,   13.1789885,  -2.86283827,          24.
   1356,   13.1789885,  -2.86283827,         24.5
   1357,   12.7003889,  -2.98864913,          0.5
   1358,   12.7003889,  -2.98864913,           1.
   1359,   12.7003889,  -2.98864913,          1.5
   1360,   12.7003889,  -2.98864913,           2.
   1361,   12.7003889,  -2.98864913,          2.5
   1362,   12.7003889,  -2.98864913,           3.
   1363,   12.7003889,  -2.98864913,          3.5
   1364,   12.7003889,  -2.98864913,           4.
   1365,   12.7003889,  -2.98864913,          4.5
   1366,   12.7003889,  -2.98864913,           5.
   1367,   12.7003889,  -2.98864913,          5.5
   1368,   12.7003889,  -2.98864913,           6.
   1369,   12.7003889,  -2.98864913,          6.5
   1370,   12.7003889,  -2.98864913,           7.
   1371,   12.7003889,  -2.98864913,          7.5
   1372,   12.7003889,  -2.98864913,           8.
   1373,   12.7003889,  -2.98864913,          8.5
   1374,   12.7003889,  -2.98864913,           9.
   1375,   12.7003889,  -2.98864913,          9.5
   1376,   12.7003889,  -2.98864913,          10.
   1377,   12.7003889,  -2.98864913,         10.5
   1378,   12.7003889,  -2.98864913,          11.
   1379,   12.7003889,  -2.98864913,         11.5
   1380,   12.7003889,  -2.98864913,          12.
   1381,   12.7003889,  -2.98864913,         12.5
   1382,   12.7003889,  -2.98864913,          13.
   1383,   12.7003889,  -2.98864913,         13.5
   1384,   12.7003889,  -2.98864913,          14.
   1385,   12.7003889,  -2.98864913,         14.5
   1386,   12.7003889,  -2.98864913,          15.
   1387,   12.7003889,  -2.98864913,         15.5
   1388,   12.7003889,  -2.98864913,          16.
   1389,   12.7003889,  -2.98864913,         16.5
   1390,   12.7003889,  -2.98864913,          17.
   1391,   12.7003889,  -2.98864913,         17.5
   1392,   12.7003889,  -2.98864913,          18.
   1393,   12.7003889,  -2.98864913,         18.5
   1394,   12.7003889,  -2.98864913,          19.
   1395,   12.7003889,  -2.98864913,         19.5
   1396,   12.7003889,  -2.98864913,          20.
   1397,   12.7003889,  -2.98864913,         20.5
   1398,   12.7003889,  -2.98864913,          21.
   1399,   12.7003889,  -2.98864913,         21.5
   1400,   12.7003889,  -2.98864913,          22.
   1401,   12.7003889,  -2.98864913,         22.5
   1402,   12.7003889,  -2.98864913,          23.
   1403,   12.7003889,  -2.98864913,         23.5
   1404,   12.7003889,  -2.98864913,          24.
   1405,   12.7003889,  -2.98864913,         24.5
   1406,   12.2217903,  -3.11445975,          0.5
   1407,   12.2217903,  -3.11445975,           1.
   1408,   12.2217903,  -3.11445975,          1.5
   1409,   12.2217903,  -3.11445975,           2.
   1410,   12.2217903,  -3.11445975,          2.5
   1411,   12.2217903,  -3.11445975,           3.
   1412,   12.2217903,  -3.11445975,          3.5
   1413,   12.2217903,  -3.11445975,           4.
   1414,   12.2217903,  -3.11445975,          4.5
   1415,   12.2217903,  -3.11445975,           5.
   1416,   12.2217903,  -3.11445975,          5.5
   1417,   12.2217903,  -3.11445975,           6.
   1418,   12.2217903,  -3.11445975,          6.5
   1419,   12.2217903,  -3.11445975,           7.
   1420,   12.2217903,  -3.11445975,          7.5
   1421,   12.2217903,  -3.11445975,           8.
   1422,   12.2217903,  -3.11445975,          8.5
   1423,   12.2217903,  -3.11445975,           9.
   1424,   12.2217903,  -3.11445975,          9.5
   1425,   12.2217903,  -3.11445975,          10.
   1426,   12.2217903,  -3.11445975,         10.5
   1427,   12.2217903,  -3.11445975,          11.
   1428,   12.2217903,  -3.11445975,         11.5
   1429,   12.2217903,  -3.11445975,          12.
   1430,   12.2217903,  -3.11445975,         12.5
   1431,   12.2217903,  -3.11445975,          13.
   1432,   12.2217903,  -3.11445975,         13.5
   1433,   12.2217903,  -3.11445975,          14.
   1434,   12.2217903,  -3.11445975,         14.5
   1435,   12.2217903,  -3.11445975,          15.
   1436,   12.2217903,  -3.11445975,         15.5
   1437,   12.2217903,  -3.11445975,          16.
   1438,   12.2217903,  -3.11445975,         16.5
   1439,   12.2217903,  -3.11445975,          17.
   1440,   12.2217903,  -3.11445975,         17.5
   1441,   12.2217903,  -3.11445975,          18.
   1442,   12.2217903,  -3.11445975,         18.5
   1443,   12.2217903,  -3.11445975,          19.
   1444,   12.2217903,  -3.11445975,         19.5
   1445,   12.2217903,  -3.11445975,          20.
   1446,   12.2217903,  -3.11445975,         20.5
   1447,   12.2217903,  -3.11445975,          21.
   1448,   12.2217903,  -3.11445975,         21.5
   1449,   12.2217903,  -3.11445975,          22.
   1450,   12.2217903,  -3.11445975,         22.5
   1451,   12.2217903,  -3.11445975,          23.
   1452,   12.2217903,  -3.11445975,         23.5
   1453,   12.2217903,  -3.11445975,          24.
   1454,   12.2217903,  -3.11445975,         24.5
   1455,   11.7431908,  -3.24027061,          0.5
   1456,   11.7431908,  -3.24027061,           1.
   1457,   11.7431908,  -3.24027061,          1.5
   1458,   11.7431908,  -3.24027061,           2.
   1459,   11.7431908,  -3.24027061,          2.5
   1460,   11.7431908,  -3.24027061,           3.
   1461,   11.7431908,  -3.24027061,          3.5
   1462,   11.7431908,  -3.24027061,           4.
   1463,   11.7431908,  -3.24027061,          4.5
   1464,   11.7431908,  -3.24027061,           5.
   1465,   11.7431908,  -3.24027061,          5.5
   1466,   11.7431908,  -3.24027061,           6.
   1467,   11.7431908,  -3.24027061,          6.5
   1468,   11.7431908,  -3.24027061,           7.
   1469,   11.7431908,  -3.24027061,          7.5
   1470,   11.7431908,  -3.24027061,           8.
   1471,   11.7431908,  -3.24027061,          8.5
   1472,   11.7431908,  -3.24027061,           9.
   1473,   11.7431908,  -3.24027061,          9.5
   1474,   11.7431908,  -3.24027061,          10.
   1475,   11.7431908,  -3.24027061,         10.5
   1476,   11.7431908,  -3.24027061,          11.
   1477,   11.7431908,  -3.24027061,         11.5
   1478,   11.7431908,  -3.24027061,          12.
   1479,   11.7431908,  -3.24027061,         12.5
   1480,   11.7431908,  -3.24027061,          13.
   1481,   11.7431908,  -3.24027061,         13.5
   1482,   11.7431908,  -3.24027061,          14.
   1483,   11.7431908,  -3.24027061,         14.5
   1484,   11.7431908,  -3.24027061,          15.
   1485,   11.7431908,  -3.24027061,         15.5
   1486,   11.7431908,  -3.24027061,          16.
   1487,   11.7431908,  -3.24027061,         16.5
   1488,   11.7431908,  -3.24027061,          17.
   1489,   11.7431908,  -3.24027061,         17.5
   1490,   11.7431908,  -3.24027061,          18.
   1491,   11.7431908,  -3.24027061,         18.5
   1492,   11.7431908,  -3.24027061,          19.
   1493,   11.7431908,  -3.24027061,         19.5
   1494,   11.7431908,  -3.24027061,          20.
   1495,   11.7431908,  -3.24027061,         20.5
   1496,   11.7431908,  -3.24027061,          21.
   1497,   11.7431908,  -3.24027061,         21.5
   1498,   11.7431908,  -3.24027061,          22.
   1499,   11.7431908,  -3.24027061,         22.5
   1500,   11.7431908,  -3.24027061,          23.
   1501,   11.7431908,  -3.24027061,         23.5
   1502,   11.7431908,  -3.24027061,          24.
   1503,   11.7431908,  -3.24027061,         24.5
   1504,   11.2645912,  -3.36608148,          0.5
   1505,   11.2645912,  -3.36608148,           1.
   1506,   11.2645912,  -3.36608148,          1.5
   1507,   11.2645912,  -3.36608148,           2.
   1508,   11.2645912,  -3.36608148,          2.5
   1509,   11.2645912,  -3.36608148,           3.
   1510,   11.2645912,  -3.36608148,          3.5
   1511,   11.2645912,  -3.36608148,           4.
   1512,   11.2645912,  -3.36608148,          4.5
   1513,   11.2645912,  -3.36608148,           5.
   1514,   11.2645912,  -3.36608148,          5.5
   1515,   11.2645912,  -3.36608148,           6.
   1516,   11.2645912,  -3.36608148,          6.5
   1517,   11.2645912,  -3.36608148,           7.
   1518,   11.2645912,  -3.36608148,          7.5
   1519,   11.2645912,  -3.36608148,           8.
   1520,   11.2645912,  -3.36608148,          8.5
   1521,   11.2645912,  -3.36608148,           9.
   1522,   11.2645912,  -3.36608148,          9.5
   1523,   11.2645912,  -3.36608148,          10.
   1524,   11.2645912,  -3.36608148,         10.5
   1525,   11.2645912,  -3.36608148,          11.
   1526,   11.2645912,  -3.36608148,         11.5
   1527,   11.2645912,  -3.36608148,          12.
   1528,   11.2645912,  -3.36608148,         12.5
   1529,   11.2645912,  -3.36608148,          13.
   1530,   11.2645912,  -3.36608148,         13.5
   1531,   11.2645912,  -3.36608148,          14.
   1532,   11.2645912,  -3.36608148,         14.5
   1533,   11.2645912,  -3.36608148,          15.
   1534,   11.2645912,  -3.36608148,         15.5
   1535,   11.2645912,  -3.36608148,          16.
   1536,   11.2645912,  -3.36608148,         16.5
   1537,   11.2645912,  -3.36608148,          17.
   1538,   11.2645912,  -3.36608148,         17.5
   1539,   11.2645912,  -3.36608148,          18.
   1540,   11.2645912,  -3.36608148,         18.5
   1541,   11.2645912,  -3.36608148,          19.
   1542,   11.2645912,  -3.36608148,         19.5
   1543,   11.2645912,  -3.36608148,          20.
   1544,   11.2645912,  -3.36608148,         20.5
   1545,   11.2645912,  -3.36608148,          21.
   1546,   11.2645912,  -3.36608148,         21.5
   1547,   11.2645912,  -3.36608148,          22.
   1548,   11.2645912,  -3.36608148,         22.5
   1549,   11.2645912,  -3.36608148,          23.
   1550,   11.2645912,  -3.36608148,         23.5
   1551,   11.2645912,  -3.36608148,          24.
   1552,   11.2645912,  -3.36608148,         24.5
   1553,   10.7859926,   -3.4918921,          0.5
   1554,   10.7859926,   -3.4918921,           1.
   1555,   10.7859926,   -3.4918921,          1.5
   1556,   10.7859926,   -3.4918921,           2.
   1557,   10.7859926,   -3.4918921,          2.5
   1558,   10.7859926,   -3.4918921,           3.
   1559,   10.7859926,   -3.4918921,          3.5
   1560,   10.7859926,   -3.4918921,           4.
   1561,   10.7859926,   -3.4918921,          4.5
   1562,   10.7859926,   -3.4918921,           5.
   1563,   10.7859926,   -3.4918921,          5.5
   1564,   10.7859926,   -3.4918921,           6.
   1565,   10.7859926,   -3.4918921,          6.5
   1566,   10.7859926,   -3.4918921,           7.
   1567,   10.7859926,   -3.4918921,          7.5
   1568,   10.7859926,   -3.4918921,           8.
   1569,   10.7859926,   -3.4918921,          8.5
   1570,   10.7859926,   -3.4918921,           9.
   1571,   10.7859926,   -3.4918921,          9.5
   1572,   10.7859926,   -3.4918921,          10.
   1573,   10.7859926,   -3.4918921,         10.5
   1574,   10.7859926,   -3.4918921,          11.
   1575,   10.7859926,   -3.4918921,         11.5
   1576,   10.7859926,   -3.4918921,          12.
   1577,   10.7859926,   -3.4918921,         12.5
   1578,   10.7859926,   -3.4918921,          13.
   1579,   10.7859926,   -3.4918921,         13.5
   1580,   10.7859926,   -3.4918921,          14.
   1581,   10.7859926,   -3.4918921,         14.5
   1582,   10.7859926,   -3.4918921,          15.
   1583,   10.7859926,   -3.4918921,         15.5
   1584,   10.7859926,   -3.4918921,          16.
   1585,   10.7859926,   -3.4918921,         16.5
   1586,   10.7859926,   -3.4918921,          17.
   1587,   10.7859926,   -3.4918921,         17.5
   1588,   10.7859926,   -3.4918921,          18.
   1589,   10.7859926,   -3.4918921,         18.5
   1590,   10.7859926,   -3.4918921,          19.
   1591,   10.7859926,   -3.4918921,         19.5
   1592,   10.7859926,   -3.4918921,          20.
   1593,   10.7859926,   -3.4918921,         20.5
   1594,   10.7859926,   -3.4918921,          21.
   1595,   10.7859926,   -3.4918921,         21.5
   1596,   10.7859926,   -3.4918921,          22.
   1597,   10.7859926,   -3.4918921,         22.5
   1598,   10.7859926,   -3.4918921,          23.
   1599,   10.7859926,   -3.4918921,         23.5
   1600,   10.7859926,   -3.4918921,          24.
   1601,   10.7859926,   -3.4918921,         24.5
   1602,   10.3073931,  -3.61770296,          0.5
   1603,   10.3073931,  -3.61770296,           1.
   1604,   10.3073931,  -3.61770296,          1.5
   1605,   10.3073931,  -3.61770296,           2.
   1606,   10.3073931,  -3.61770296,          2.5
   1607,   10.3073931,  -3.61770296,           3.
   1608,   10.3073931,  -3.61770296,          3.5
   1609,   10.3073931,  -3.61770296,           4.
   1610,   10.3073931,  -3.61770296,          4.5
   1611,   10.3073931,  -3.61770296,           5.
   1612,   10.3073931,  -3.61770296,          5.5
   1613,   10.3073931,  -3.61770296,           6.
   1614,   10.3073931,  -3.61770296,          6.5
   1615,   10.3073931,  -3.61770296,           7.
   1616,   10.3073931,  -3.61770296,          7.5
   1617,   10.3073931,  -3.61770296,           8.
   1618,   10.3073931,  -3.61770296,          8.5
   1619,   10.3073931,  -3.61770296,           9.
   1620,   10.3073931,  -3.61770296,          9.5
   1621,   10.3073931,  -3.61770296,          10.
   1622,   10.3073931,  -3.61770296,         10.5
   1623,   10.3073931,  -3.61770296,          11.
   1624,   10.3073931,  -3.61770296,         11.5
   1625,   10.3073931,  -3.61770296,          12.
   1626,   10.3073931,  -3.61770296,         12.5
   1627,   10.3073931,  -3.61770296,          13.
   1628,   10.3073931,  -3.61770296,         13.5
   1629,   10.3073931,  -3.61770296,          14.
   1630,   10.3073931,  -3.61770296,         14.5
   1631,   10.3073931,  -3.61770296,          15.
   1632,   10.3073931,  -3.61770296,         15.5
   1633,   10.3073931,  -3.61770296,          16.
   1634,   10.3073931,  -3.61770296,         16.5
   1635,   10.3073931,  -3.61770296,          17.
   1636,   10.3073931,  -3.61770296,         17.5
   1637,   10.3073931,  -3.61770296,          18.
   1638,   10.3073931,  -3.61770296,         18.5
   1639,   10.3073931,  -3.61770296,          19.
   1640,   10.3073931,  -3.61770296,         19.5
   1641,   10.3073931,  -3.61770296,          20.
   1642,   10.3073931,  -3.61770296,         20.5
   1643,   10.3073931,  -3.61770296,          21.
   1644,   10.3073931,  -3.61770296,         21.5
   1645,   10.3073931,  -3.61770296,          22.
   1646,   10.3073931,  -3.61770296,         22.5
   1647,   10.3073931,  -3.61770296,          23.
   1648,   10.3073931,  -3.61770296,         23.5
   1649,   10.3073931,  -3.61770296,          24.
   1650,   10.3073931,  -3.61770296,         24.5
   1651,   9.82879353,  -3.74351382,          0.5
   1652,   9.82879353,  -3.74351382,           1.
   1653,   9.82879353,  -3.74351382,          1.5
   1654,   9.82879353,  -3.74351382,           2.
   1655,   9.82879353,  -3.74351382,          2.5
   1656,   9.82879353,  -3.74351382,           3.
   1657,   9.82879353,  -3.74351382,          3.5
   1658,   9.82879353,  -3.74351382,           4.
   1659,   9.82879353,  -3.74351382,          4.5
   1660,   9.82879353,  -3.74351382,           5.
   1661,   9.82879353,  -3.74351382,          5.5
   1662,   9.82879353,  -3.74351382,           6.
   1663,   9.82879353,  -3.74351382,          6.5
   1664,   9.82879353,  -3.74351382,           7.
   1665,   9.82879353,  -3.74351382,          7.5
   1666,   9.82879353,  -3.74351382,           8.
   1667,   9.82879353,  -3.74351382,          8.5
   1668,   9.82879353,  -3.74351382,           9.
   1669,   9.82879353,  -3.74351382,          9.5
   1670,   9.82879353,  -3.74351382,          10.
   1671,   9.82879353,  -3.74351382,         10.5
   1672,   9.82879353,  -3.74351382,          11.
   1673,   9.82879353,  -3.74351382,         11.5
   1674,   9.82879353,  -3.74351382,          12.
   1675,   9.82879353,  -3.74351382,         12.5
   1676,   9.82879353,  -3.74351382,          13.
   1677,   9.82879353,  -3.74351382,         13.5
   1678,   9.82879353,  -3.74351382,          14.
   1679,   9.82879353,  -3.74351382,         14.5
   1680,   9.82879353,  -3.74351382,          15.
   1681,   9.82879353,  -3.74351382,         15.5
   1682,   9.82879353,  -3.74351382,          16.
   1683,   9.82879353,  -3.74351382,         16.5
   1684,   9.82879353,  -3.74351382,          17.
   1685,   9.82879353,  -3.74351382,         17.5
   1686,   9.82879353,  -3.74351382,          18.
   1687,   9.82879353,  -3.74351382,         18.5
   1688,   9.82879353,  -3.74351382,          19.
   1689,   9.82879353,  -3.74351382,         19.5
   1690,   9.82879353,  -3.74351382,          20.
   1691,   9.82879353,  -3.74351382,         20.5
   1692,   9.82879353,  -3.74351382,          21.
   1693,   9.82879353,  -3.74351382,         21.5
   1694,   9.82879353,  -3.74351382,          22.
   1695,   9.82879353,  -3.74351382,         22.5
   1696,   9.82879353,  -3.74351382,          23.
   1697,   9.82879353,  -3.74351382,         23.5
   1698,   9.82879353,  -3.74351382,          24.
   1699,   9.82879353,  -3.74351382,         24.5
   1700,   9.35019493,  -3.86932445,          0.5
   1701,   9.35019493,  -3.86932445,           1.
   1702,   9.35019493,  -3.86932445,          1.5
   1703,   9.35019493,  -3.86932445,           2.
   1704,   9.35019493,  -3.86932445,          2.5
   1705,   9.35019493,  -3.86932445,           3.
   1706,   9.35019493,  -3.86932445,          3.5
   1707,   9.35019493,  -3.86932445,           4.
   1708,   9.35019493,  -3.86932445,          4.5
   1709,   9.35019493,  -3.86932445,           5.
   1710,   9.35019493,  -3.86932445,          5.5
   1711,   9.35019493,  -3.86932445,           6.
   1712,   9.35019493,  -3.86932445,          6.5
   1713,   9.35019493,  -3.86932445,           7.
   1714,   9.35019493,  -3.86932445,          7.5
   1715,   9.35019493,  -3.86932445,           8.
   1716,   9.35019493,  -3.86932445,          8.5
   1717,   9.35019493,  -3.86932445,           9.
   1718,   9.35019493,  -3.86932445,          9.5
   1719,   9.35019493,  -3.86932445,          10.
   1720,   9.35019493,  -3.86932445,         10.5
   1721,   9.35019493,  -3.86932445,          11.
   1722,   9.35019493,  -3.86932445,         11.5
   1723,   9.35019493,  -3.86932445,          12.
   1724,   9.35019493,  -3.86932445,         12.5
   1725,   9.35019493,  -3.86932445,          13.
   1726,   9.35019493,  -3.86932445,         13.5
   1727,   9.35019493,  -3.86932445,          14.
   1728,   9.35019493,  -3.86932445,         14.5
   1729,   9.35019493,  -3.86932445,          15.
   1730,   9.35019493,  -3.86932445,         15.5
   1731,   9.35019493,  -3.86932445,          16.
   1732,   9.35019493,  -3.86932445,         16.5
   1733,   9.35019493,  -3.86932445,          17.
   1734,   9.35019493,  -3.86932445,         17.5
   1735,   9.35019493,  -3.86932445,          18.
   1736,   9.35019493,  -3.86932445,         18.5
   1737,   9.35019493,  -3.86932445,          19.
   1738,   9.35019493,  -3.86932445,         19.5
   1739,   9.35019493,  -3.86932445,          20.
   1740,   9.35019493,  -3.86932445,         20.5
   1741,   9.35019493,  -3.86932445,          21.
   1742,   9.35019493,  -3.86932445,         21.5
   1743,   9.35019493,  -3.86932445,          22.
   1744,   9.35019493,  -3.86932445,         22.5
   1745,   9.35019493,  -3.86932445,          23.
   1746,   9.35019493,  -3.86932445,         23.5
   1747,   9.35019493,  -3.86932445,          24.
   1748,   9.35019493,  -3.86932445,         24.5
   1749,   8.87159538,  -3.99513531,          0.5
   1750,   8.87159538,  -3.99513531,           1.
   1751,   8.87159538,  -3.99513531,          1.5
   1752,   8.87159538,  -3.99513531,           2.
   1753,   8.87159538,  -3.99513531,          2.5
   1754,   8.87159538,  -3.99513531,           3.
   1755,   8.87159538,  -3.99513531,          3.5
   1756,   8.87159538,  -3.99513531,           4.
   1757,   8.87159538,  -3.99513531,          4.5
   1758,   8.87159538,  -3.99513531,           5.
   1759,   8.87159538,  -3.99513531,          5.5
   1760,   8.87159538,  -3.99513531,           6.
   1761,   8.87159538,  -3.99513531,          6.5
   1762,   8.87159538,  -3.99513531,           7.
   1763,   8.87159538,  -3.99513531,          7.5
   1764,   8.87159538,  -3.99513531,           8.
   1765,   8.87159538,  -3.99513531,          8.5
   1766,   8.87159538,  -3.99513531,           9.
   1767,   8.87159538,  -3.99513531,          9.5
   1768,   8.87159538,  -3.99513531,          10.
   1769,   8.87159538,  -3.99513531,         10.5
   1770,   8.87159538,  -3.99513531,          11.
   1771,   8.87159538,  -3.99513531,         11.5
   1772,   8.87159538,  -3.99513531,          12.
   1773,   8.87159538,  -3.99513531,         12.5
   1774,   8.87159538,  -3.99513531,          13.
   1775,   8.87159538,  -3.99513531,         13.5
   1776,   8.87159538,  -3.99513531,          14.
   1777,   8.87159538,  -3.99513531,         14.5
   1778,   8.87159538,  -3.99513531,          15.
   1779,   8.87159538,  -3.99513531,         15.5
   1780,   8.87159538,  -3.99513531,          16.
   1781,   8.87159538,  -3.99513531,         16.5
   1782,   8.87159538,  -3.99513531,          17.
   1783,   8.87159538,  -3.99513531,         17.5
   1784,   8.87159538,  -3.99513531,          18.
   1785,   8.87159538,  -3.99513531,         18.5
   1786,   8.87159538,  -3.99513531,          19.
   1787,   8.87159538,  -3.99513531,         19.5
   1788,   8.87159538,  -3.99513531,          20.
   1789,   8.87159538,  -3.99513531,         20.5
   1790,   8.87159538,  -3.99513531,          21.
   1791,   8.87159538,  -3.99513531,         21.5
   1792,   8.87159538,  -3.99513531,          22.
   1793,   8.87159538,  -3.99513531,         22.5
   1794,   8.87159538,  -3.99513531,          23.
   1795,   8.87159538,  -3.99513531,         23.5
   1796,   8.87159538,  -3.99513531,          24.
   1797,   8.87159538,  -3.99513531,         24.5
   1798,   8.39299583,  -4.12094593,          0.5
   1799,   8.39299583,  -4.12094593,           1.
   1800,   8.39299583,  -4.12094593,          1.5
   1801,   8.39299583,  -4.12094593,           2.
   1802,   8.39299583,  -4.12094593,          2.5
   1803,   8.39299583,  -4.12094593,           3.
   1804,   8.39299583,  -4.12094593,          3.5
   1805,   8.39299583,  -4.12094593,           4.
   1806,   8.39299583,  -4.12094593,          4.5
   1807,   8.39299583,  -4.12094593,           5.
   1808,   8.39299583,  -4.12094593,          5.5
   1809,   8.39299583,  -4.12094593,           6.
   1810,   8.39299583,  -4.12094593,          6.5
   1811,   8.39299583,  -4.12094593,           7.
   1812,   8.39299583,  -4.12094593,          7.5
   1813,   8.39299583,  -4.12094593,           8.
   1814,   8.39299583,  -4.12094593,          8.5
   1815,   8.39299583,  -4.12094593,           9.
   1816,   8.39299583,  -4.12094593,          9.5
   1817,   8.39299583,  -4.12094593,          10.
   1818,   8.39299583,  -4.12094593,         10.5
   1819,   8.39299583,  -4.12094593,          11.
   1820,   8.39299583,  -4.12094593,         11.5
   1821,   8.39299583,  -4.12094593,          12.
   1822,   8.39299583,  -4.12094593,         12.5
   1823,   8.39299583,  -4.12094593,          13.
   1824,   8.39299583,  -4.12094593,         13.5
   1825,   8.39299583,  -4.12094593,          14.
   1826,   8.39299583,  -4.12094593,         14.5
   1827,   8.39299583,  -4.12094593,          15.
   1828,   8.39299583,  -4.12094593,         15.5
   1829,   8.39299583,  -4.12094593,          16.
   1830,   8.39299583,  -4.12094593,         16.5
   1831,   8.39299583,  -4.12094593,          17.
   1832,   8.39299583,  -4.12094593,         17.5
   1833,   8.39299583,  -4.12094593,          18.
   1834,   8.39299583,  -4.12094593,         18.5
   1835,   8.39299583,  -4.12094593,          19.
   1836,   8.39299583,  -4.12094593,         19.5
   1837,   8.39299583,  -4.12094593,          20.
   1838,   8.39299583,  -4.12094593,         20.5
   1839,   8.39299583,  -4.12094593,          21.
   1840,   8.39299583,  -4.12094593,         21.5
   1841,   8.39299583,  -4.12094593,          22.
   1842,   8.39299583,  -4.12094593,         22.5
   1843,   8.39299583,  -4.12094593,          23.
   1844,   8.39299583,  -4.12094593,         23.5
   1845,   8.39299583,  -4.12094593,          24.
   1846,   8.39299583,  -4.12094593,         24.5
   1847,   7.91439676,  -4.24675703,          0.5
   1848,   7.91439676,  -4.24675703,           1.
   1849,   7.91439676,  -4.24675703,          1.5
   1850,   7.91439676,  -4.24675703,           2.
   1851,   7.91439676,  -4.24675703,          2.5
   1852,   7.91439676,  -4.24675703,           3.
   1853,   7.91439676,  -4.24675703,          3.5
   1854,   7.91439676,  -4.24675703,           4.
   1855,   7.91439676,  -4.24675703,          4.5
   1856,   7.91439676,  -4.24675703,           5.
   1857,   7.91439676,  -4.24675703,          5.5
   1858,   7.91439676,  -4.24675703,           6.
   1859,   7.91439676,  -4.24675703,          6.5
   1860,   7.91439676,  -4.24675703,           7.
   1861,   7.91439676,  -4.24675703,          7.5
   1862,   7.91439676,  -4.24675703,           8.
   1863,   7.91439676,  -4.24675703,          8.5
   1864,   7.91439676,  -4.24675703,           9.
   1865,   7.91439676,  -4.24675703,          9.5
   1866,   7.91439676,  -4.24675703,          10.
   1867,   7.91439676,  -4.24675703,         10.5
   1868,   7.91439676,  -4.24675703,          11.
   1869,   7.91439676,  -4.24675703,         11.5
   1870,   7.91439676,  -4.24675703,          12.
   1871,   7.91439676,  -4.24675703,         12.5
   1872,   7.91439676,  -4.24675703,          13.
   1873,   7.91439676,  -4.24675703,         13.5
   1874,   7.91439676,  -4.24675703,          14.
   1875,   7.91439676,  -4.24675703,         14.5
   1876,   7.91439676,  -4.24675703,          15.
   1877,   7.91439676,  -4.24675703,         15.5
   1878,   7.91439676,  -4.24675703,          16.
   1879,   7.91439676,  -4.24675703,         16.5
   1880,   7.91439676,  -4.24675703,          17.
   1881,   7.91439676,  -4.24675703,         17.5
   1882,   7.91439676,  -4.24675703,          18.
   1883,   7.91439676,  -4.24675703,         18.5
   1884,   7.91439676,  -4.24675703,          19.
   1885,   7.91439676,  -4.24675703,         19.5
   1886,   7.91439676,  -4.24675703,          20.
   1887,   7.91439676,  -4.24675703,         20.5
   1888,   7.91439676,  -4.24675703,          21.
   1889,   7.91439676,  -4.24675703,         21.5
   1890,   7.91439676,  -4.24675703,          22.
   1891,   7.91439676,  -4.24675703,         22.5
   1892,   7.91439676,  -4.24675703,          23.
   1893,   7.91439676,  -4.24675703,         23.5
   1894,   7.91439676,  -4.24675703,          24.
   1895,   7.91439676,  -4.24675703,         24.5
   1896,   7.43579769,  -4.37256765,          0.5
   1897,   7.43579769,  -4.37256765,           1.
   1898,   7.43579769,  -4.37256765,          1.5
   1899,   7.43579769,  -4.37256765,           2.
   1900,   7.43579769,  -4.37256765,          2.5
   1901,   7.43579769,  -4.37256765,           3.
   1902,   7.43579769,  -4.37256765,          3.5
   1903,   7.43579769,  -4.37256765,           4.
   1904,   7.43579769,  -4.37256765,          4.5
   1905,   7.43579769,  -4.37256765,           5.
   1906,   7.43579769,  -4.37256765,          5.5
   1907,   7.43579769,  -4.37256765,           6.
   1908,   7.43579769,  -4.37256765,          6.5
   1909,   7.43579769,  -4.37256765,           7.
   1910,   7.43579769,  -4.37256765,          7.5
   1911,   7.43579769,  -4.37256765,           8.
   1912,   7.43579769,  -4.37256765,          8.5
   1913,   7.43579769,  -4.37256765,           9.
   1914,   7.43579769,  -4.37256765,          9.5
   1915,   7.43579769,  -4.37256765,          10.
   1916,   7.43579769,  -4.37256765,         10.5
   1917,   7.43579769,  -4.37256765,          11.
   1918,   7.43579769,  -4.37256765,         11.5
   1919,   7.43579769,  -4.37256765,          12.
   1920,   7.43579769,  -4.37256765,         12.5
   1921,   7.43579769,  -4.37256765,          13.
   1922,   7.43579769,  -4.37256765,         13.5
   1923,   7.43579769,  -4.37256765,          14.
   1924,   7.43579769,  -4.37256765,         14.5
   1925,   7.43579769,  -4.37256765,          15.
   1926,   7.43579769,  -4.37256765,         15.5
   1927,   7.43579769,  -4.37256765,          16.
   1928,   7.43579769,  -4.37256765,         16.5
   1929,   7.43579769,  -4.37256765,          17.
   1930,   7.43579769,  -4.37256765,         17.5
   1931,   7.43579769,  -4.37256765,          18.
   1932,   7.43579769,  -4.37256765,         18.5
   1933,   7.43579769,  -4.37256765,          19.
   1934,   7.43579769,  -4.37256765,         19.5
   1935,   7.43579769,  -4.37256765,          20.
   1936,   7.43579769,  -4.37256765,         20.5
   1937,   7.43579769,  -4.37256765,          21.
   1938,   7.43579769,  -4.37256765,         21.5
   1939,   7.43579769,  -4.37256765,          22.
   1940,   7.43579769,  -4.37256765,         22.5
   1941,   7.43579769,  -4.37256765,          23.
   1942,   7.43579769,  -4.37256765,         23.5
   1943,   7.43579769,  -4.37256765,          24.
   1944,   7.43579769,  -4.37256765,         24.5
   1945,   6.95719862,  -4.49837828,          0.5
   1946,   6.95719862,  -4.49837828,           1.
   1947,   6.95719862,  -4.49837828,          1.5
   1948,   6.95719862,  -4.49837828,           2.
   1949,   6.95719862,  -4.49837828,          2.5
   1950,   6.95719862,  -4.49837828,           3.
   1951,   6.95719862,  -4.49837828,          3.5
   1952,   6.95719862,  -4.49837828,           4.
   1953,   6.95719862,  -4.49837828,          4.5
   1954,   6.95719862,  -4.49837828,           5.
   1955,   6.95719862,  -4.49837828,          5.5
   1956,   6.95719862,  -4.49837828,           6.
   1957,   6.95719862,  -4.49837828,          6.5
   1958,   6.95719862,  -4.49837828,           7.
   1959,   6.95719862,  -4.49837828,          7.5
   1960,   6.95719862,  -4.49837828,           8.
   1961,   6.95719862,  -4.49837828,          8.5
   1962,   6.95719862,  -4.49837828,           9.
   1963,   6.95719862,  -4.49837828,          9.5
   1964,   6.95719862,  -4.49837828,          10.
   1965,   6.95719862,  -4.49837828,         10.5
   1966,   6.95719862,  -4.49837828,          11.
   1967,   6.95719862,  -4.49837828,         11.5
   1968,   6.95719862,  -4.49837828,          12.
   1969,   6.95719862,  -4.49837828,         12.5
   1970,   6.95719862,  -4.49837828,          13.
   1971,   6.95719862,  -4.49837828,         13.5
   1972,   6.95719862,  -4.49837828,          14.
   1973,   6.95719862,  -4.49837828,         14.5
   1974,   6.95719862,  -4.49837828,          15.
   1975,   6.95719862,  -4.49837828,         15.5
   1976,   6.95719862,  -4.49837828,          16.
   1977,   6.95719862,  -4.49837828,         16.5
   1978,   6.95719862,  -4.49837828,          17.
   1979,   6.95719862,  -4.49837828,         17.5
   1980,   6.95719862,  -4.49837828,          18.
   1981,   6.95719862,  -4.49837828,         18.5
   1982,   6.95719862,  -4.49837828,          19.
   1983,   6.95719862,  -4.49837828,         19.5
   1984,   6.95719862,  -4.49837828,          20.
   1985,   6.95719862,  -4.49837828,         20.5
   1986,   6.95719862,  -4.49837828,          21.
   1987,   6.95719862,  -4.49837828,         21.5
   1988,   6.95719862,  -4.49837828,          22.
   1989,   6.95719862,  -4.49837828,         22.5
   1990,   6.95719862,  -4.49837828,          23.
   1991,   6.95719862,  -4.49837828,         23.5
   1992,   6.95719862,  -4.49837828,          24.
   1993,   6.95719862,  -4.49837828,         24.5
   1994,   6.47859907,  -4.62418938,          0.5
   1995,   6.47859907,  -4.62418938,           1.
   1996,   6.47859907,  -4.62418938,          1.5
   1997,   6.47859907,  -4.62418938,           2.
   1998,   6.47859907,  -4.62418938,          2.5
   1999,   6.47859907,  -4.62418938,           3.
   2000,   6.47859907,  -4.62418938,          3.5
   2001,   6.47859907,  -4.62418938,           4.
   2002,   6.47859907,  -4.62418938,          4.5
   2003,   6.47859907,  -4.62418938,           5.
   2004,   6.47859907,  -4.62418938,          5.5
   2005,   6.47859907,  -4.62418938,           6.
   2006,   6.47859907,  -4.62418938,          6.5
   2007,   6.47859907,  -4.62418938,           7.
   2008,   6.47859907,  -4.62418938,          7.5
   2009,   6.47859907,  -4.62418938,           8.
   2010,   6.47859907,  -4.62418938,          8.5
   2011,   6.47859907,  -4.62418938,           9.
   2012,   6.47859907,  -4.62418938,          9.5
   2013,   6.47859907,  -4.62418938,          10.
   2014,   6.47859907,  -4.62418938,         10.5
   2015,   6.47859907,  -4.62418938,          11.
   2016,   6.47859907,  -4.62418938,         11.5
   2017,   6.47859907,  -4.62418938,          12.
   2018,   6.47859907,  -4.62418938,         12.5
   2019,   6.47859907,  -4.62418938,          13.
   2020,   6.47859907,  -4.62418938,         13.5
   2021,   6.47859907,  -4.62418938,          14.
   2022,   6.47859907,  -4.62418938,         14.5
   2023,   6.47859907,  -4.62418938,          15.
   2024,   6.47859907,  -4.62418938,         15.5
   2025,   6.47859907,  -4.62418938,          16.
   2026,   6.47859907,  -4.62418938,         16.5
   2027,   6.47859907,  -4.62418938,          17.
   2028,   6.47859907,  -4.62418938,         17.5
   2029,   6.47859907,  -4.62418938,          18.
   2030,   6.47859907,  -4.62418938,         18.5
   2031,   6.47859907,  -4.62418938,          19.
   2032,   6.47859907,  -4.62418938,         19.5
   2033,   6.47859907,  -4.62418938,          20.
   2034,   6.47859907,  -4.62418938,         20.5
   2035,   6.47859907,  -4.62418938,          21.
   2036,   6.47859907,  -4.62418938,         21.5
   2037,   6.47859907,  -4.62418938,          22.
   2038,   6.47859907,  -4.62418938,         22.5
   2039,   6.47859907,  -4.62418938,          23.
   2040,   6.47859907,  -4.62418938,         23.5
   2041,   6.47859907,  -4.62418938,          24.
   2042,   6.47859907,  -4.62418938,         24.5
   2043,  0.494230777, -0.0172589235,         24.5
   2044,  0.988461554, -0.034517847,         24.5
   2045,   1.48269236, -0.0517767705,         24.5
   2046,   1.97692311, -0.069035694,         24.5
   2047,   2.47115374, -0.0862946138,         24.5
   2048,   2.96538472, -0.103553541,         24.5
   2049,   3.45961547, -0.120812461,         24.5
   2050,   3.95384622, -0.138071388,         24.5
   2051,   4.44807673,   -0.1553303,         24.5
   2052,   4.94230747, -0.172589228,         24.5
   2053,    5.4365387, -0.189848155,         24.5
   2054,   5.93076944, -0.207107082,         24.5
   2055,   6.42500019, -0.224366009,         24.5
   2056,   6.91923094, -0.241624922,         24.5
   2057,   7.41346169, -0.258883864,         24.5
   2058,   7.90769243, -0.276142776,         24.5
   2059,   8.40192318, -0.293401688,         24.5
   2060,   8.89615345, -0.310660601,         24.5
   2061,   9.39038467, -0.327919543,         24.5
   2062,   9.88461494, -0.345178455,         24.5
   2063,   10.3788462, -0.362437397,         24.5
   2064,   10.8730774,  -0.37969631,         24.5
   2065,   11.3673077, -0.396955222,         24.5
   2066,   11.8615389, -0.414214164,         24.5
   2067,   12.3557692, -0.431473076,         24.5
   2068,  0.494230777, -0.0172589235,          24.
   2069,  0.988461554, -0.034517847,          24.
   2070,   1.48269236, -0.0517767705,          24.
   2071,   1.97692311, -0.069035694,          24.
   2072,   2.47115374, -0.0862946138,          24.
   2073,   2.96538472, -0.103553541,          24.
   2074,   3.45961547, -0.120812461,          24.
   2075,   3.95384622, -0.138071388,          24.
   2076,   4.44807673,   -0.1553303,          24.
   2077,   4.94230747, -0.172589228,          24.
   2078,    5.4365387, -0.189848155,          24.
   2079,   5.93076944, -0.207107082,          24.
   2080,   6.42500019, -0.224366009,          24.
   2081,   6.91923094, -0.241624922,          24.
   2082,   7.41346169, -0.258883864,          24.
   2083,   7.90769243, -0.276142776,          24.
   2084,   8.40192318, -0.293401688,          24.
   2085,   8.89615345, -0.310660601,          24.
   2086,   9.39038467, -0.327919543,          24.
   2087,   9.88461494, -0.345178455,          24.
   2088,   10.3788462, -0.362437397,          24.
   2089,   10.8730774,  -0.37969631,          24.
   2090,   11.3673077, -0.396955222,          24.
   2091,   11.8615389, -0.414214164,          24.
   2092,   12.3557692, -0.431473076,          24.
   2093,  0.494230777, -0.0172589235,         23.5
   2094,  0.988461554, -0.034517847,         23.5
   2095,   1.48269236, -0.0517767705,         23.5
   2096,   1.97692311, -0.069035694,         23.5
   2097,   2.47115374, -0.0862946138,         23.5
   2098,   2.96538472, -0.103553541,         23.5
   2099,   3.45961547, -0.120812461,         23.5
   2100,   3.95384622, -0.138071388,         23.5
   2101,   4.44807673,   -0.1553303,         23.5
   2102,   4.94230747, -0.172589228,         23.5
   2103,    5.4365387, -0.189848155,         23.5
   2104,   5.93076944, -0.207107082,         23.5
   2105,   6.42500019, -0.224366009,         23.5
   2106,   6.91923094, -0.241624922,         23.5
   2107,   7.41346169, -0.258883864,         23.5
   2108,   7.90769243, -0.276142776,         23.5
   2109,   8.40192318, -0.293401688,         23.5
   2110,   8.89615345, -0.310660601,         23.5
   2111,   9.39038467, -0.327919543,         23.5
   2112,   9.88461494, -0.345178455,         23.5
   2113,   10.3788462, -0.362437397,         23.5
   2114,   10.8730774,  -0.37969631,         23.5
   2115,   11.3673077, -0.396955222,         23.5
   2116,   11.8615389, -0.414214164,         23.5
   2117,   12.3557692, -0.431473076,         23.5
   2118,  0.494230777, -0.0172589235,          23.
   2119,  0.988461554, -0.034517847,          23.
   2120,   1.48269236, -0.0517767705,          23.
   2121,   1.97692311, -0.069035694,          23.
   2122,   2.47115374, -0.0862946138,          23.
   2123,   2.96538472, -0.103553541,          23.
   2124,   3.45961547, -0.120812461,          23.
   2125,   3.95384622, -0.138071388,          23.
   2126,   4.44807673,   -0.1553303,          23.
   2127,   4.94230747, -0.172589228,          23.
   2128,    5.4365387, -0.189848155,          23.
   2129,   5.93076944, -0.207107082,          23.
   2130,   6.42500019, -0.224366009,          23.
   2131,   6.91923094, -0.241624922,          23.
   2132,   7.41346169, -0.258883864,          23.
   2133,   7.90769243, -0.276142776,          23.
   2134,   8.40192318, -0.293401688,          23.
   2135,   8.89615345, -0.310660601,          23.
   2136,   9.39038467, -0.327919543,          23.
   2137,   9.88461494, -0.345178455,          23.
   2138,   10.3788462, -0.362437397,          23.
   2139,   10.8730774,  -0.37969631,          23.
   2140,   11.3673077, -0.396955222,          23.
   2141,   11.8615389, -0.414214164,          23.
   2142,   12.3557692, -0.431473076,          23.
   2143,  0.494230777, -0.0172589235,         22.5
   2144,  0.988461554, -0.034517847,         22.5
   2145,   1.48269236, -0.0517767705,         22.5
   2146,   1.97692311, -0.069035694,         22.5
   2147,   2.47115374, -0.0862946138,         22.5
   2148,   2.96538472, -0.103553541,         22.5
   2149,   3.45961547, -0.120812461,         22.5
   2150,   3.95384622, -0.138071388,         22.5
   2151,   4.44807673,   -0.1553303,         22.5
   2152,   4.94230747, -0.172589228,         22.5
   2153,    5.4365387, -0.189848155,         22.5
   2154,   5.93076944, -0.207107082,         22.5
   2155,   6.42500019, -0.224366009,         22.5
   2156,   6.91923094, -0.241624922,         22.5
   2157,   7.41346169, -0.258883864,         22.5
   2158,   7.90769243, -0.276142776,         22.5
   2159,   8.40192318, -0.293401688,         22.5
   2160,   8.89615345, -0.310660601,         22.5
   2161,   9.39038467, -0.327919543,         22.5
   2162,   9.88461494, -0.345178455,         22.5
   2163,   10.3788462, -0.362437397,         22.5
   2164,   10.8730774,  -0.37969631,         22.5
   2165,   11.3673077, -0.396955222,         22.5
   2166,   11.8615389, -0.414214164,         22.5
   2167,   12.3557692, -0.431473076,         22.5
   2168,  0.494230777, -0.0172589235,          22.
   2169,  0.988461554, -0.034517847,          22.
   2170,   1.48269236, -0.0517767705,          22.
   2171,   1.97692311, -0.069035694,          22.
   2172,   2.47115374, -0.0862946138,          22.
   2173,   2.96538472, -0.103553541,          22.
   2174,   3.45961547, -0.120812461,          22.
   2175,   3.95384622, -0.138071388,          22.
   2176,   4.44807673,   -0.1553303,          22.
   2177,   4.94230747, -0.172589228,          22.
   2178,    5.4365387, -0.189848155,          22.
   2179,   5.93076944, -0.207107082,          22.
   2180,   6.42500019, -0.224366009,          22.
   2181,   6.91923094, -0.241624922,          22.
   2182,   7.41346169, -0.258883864,          22.
   2183,   7.90769243, -0.276142776,          22.
   2184,   8.40192318, -0.293401688,          22.
   2185,   8.89615345, -0.310660601,          22.
   2186,   9.39038467, -0.327919543,          22.
   2187,   9.88461494, -0.345178455,          22.
   2188,   10.3788462, -0.362437397,          22.
   2189,   10.8730774,  -0.37969631,          22.
   2190,   11.3673077, -0.396955222,          22.
   2191,   11.8615389, -0.414214164,          22.
   2192,   12.3557692, -0.431473076,          22.
   2193,  0.494230777, -0.0172589235,         21.5
   2194,  0.988461554, -0.034517847,         21.5
   2195,   1.48269236, -0.0517767705,         21.5
   2196,   1.97692311, -0.069035694,         21.5
   2197,   2.47115374, -0.0862946138,         21.5
   2198,   2.96538472, -0.103553541,         21.5
   2199,   3.45961547, -0.120812461,         21.5
   2200,   3.95384622, -0.138071388,         21.5
   2201,   4.44807673,   -0.1553303,         21.5
   2202,   4.94230747, -0.172589228,         21.5
   2203,    5.4365387, -0.189848155,         21.5
   2204,   5.93076944, -0.207107082,         21.5
   2205,   6.42500019, -0.224366009,         21.5
   2206,   6.91923094, -0.241624922,         21.5
   2207,   7.41346169, -0.258883864,         21.5
   2208,   7.90769243, -0.276142776,         21.5
   2209,   8.40192318, -0.293401688,         21.5
   2210,   8.89615345, -0.310660601,         21.5
   2211,   9.39038467, -0.327919543,         21.5
   2212,   9.88461494, -0.345178455,         21.5
   2213,   10.3788462, -0.362437397,         21.5
   2214,   10.8730774,  -0.37969631,         21.5
   2215,   11.3673077, -0.396955222,         21.5
   2216,   11.8615389, -0.414214164,         21.5
   2217,   12.3557692, -0.431473076,         21.5
   2218,  0.494230777, -0.0172589235,          21.
   2219,  0.988461554, -0.034517847,          21.
   2220,   1.48269236, -0.0517767705,          21.
   2221,   1.97692311, -0.069035694,          21.
   2222,   2.47115374, -0.0862946138,          21.
   2223,   2.96538472, -0.103553541,          21.
   2224,   3.45961547, -0.120812461,          21.
   2225,   3.95384622, -0.138071388,          21.
   2226,   4.44807673,   -0.1553303,          21.
   2227,   4.94230747, -0.172589228,          21.
   2228,    5.4365387, -0.189848155,          21.
   2229,   5.93076944, -0.207107082,          21.
   2230,   6.42500019, -0.224366009,          21.
   2231,   6.91923094, -0.241624922,          21.
   2232,   7.41346169, -0.258883864,          21.
   2233,   7.90769243, -0.276142776,          21.
   2234,   8.40192318, -0.293401688,          21.
   2235,   8.89615345, -0.310660601,          21.
   2236,   9.39038467, -0.327919543,          21.
   2237,   9.88461494, -0.345178455,          21.
   2238,   10.3788462, -0.362437397,          21.
   2239,   10.8730774,  -0.37969631,          21.
   2240,   11.3673077, -0.396955222,          21.
   2241,   11.8615389, -0.414214164,          21.
   2242,   12.3557692, -0.431473076,          21.
   2243,  0.494230777, -0.0172589235,         20.5
   2244,  0.988461554, -0.034517847,         20.5
   2245,   1.48269236, -0.0517767705,         20.5
   2246,   1.97692311, -0.069035694,         20.5
   2247,   2.47115374, -0.0862946138,         20.5
   2248,   2.96538472, -0.103553541,         20.5
   2249,   3.45961547, -0.120812461,         20.5
   2250,   3.95384622, -0.138071388,         20.5
   2251,   4.44807673,   -0.1553303,         20.5
   2252,   4.94230747, -0.172589228,         20.5
   2253,    5.4365387, -0.189848155,         20.5
   2254,   5.93076944, -0.207107082,         20.5
   2255,   6.42500019, -0.224366009,         20.5
   2256,   6.91923094, -0.241624922,         20.5
   2257,   7.41346169, -0.258883864,         20.5
   2258,   7.90769243, -0.276142776,         20.5
   2259,   8.40192318, -0.293401688,         20.5
   2260,   8.89615345, -0.310660601,         20.5
   2261,   9.39038467, -0.327919543,         20.5
   2262,   9.88461494, -0.345178455,         20.5
   2263,   10.3788462, -0.362437397,         20.5
   2264,   10.8730774,  -0.37969631,         20.5
   2265,   11.3673077, -0.396955222,         20.5
   2266,   11.8615389, -0.414214164,         20.5
   2267,   12.3557692, -0.431473076,         20.5
   2268,  0.494230777, -0.0172589235,          20.
   2269,  0.988461554, -0.034517847,          20.
   2270,   1.48269236, -0.0517767705,          20.
   2271,   1.97692311, -0.069035694,          20.
   2272,   2.47115374, -0.0862946138,          20.
   2273,   2.96538472, -0.103553541,          20.
   2274,   3.45961547, -0.120812461,          20.
   2275,   3.95384622, -0.138071388,          20.
   2276,   4.44807673,   -0.1553303,          20.
   2277,   4.94230747, -0.172589228,          20.
   2278,    5.4365387, -0.189848155,          20.
   2279,   5.93076944, -0.207107082,          20.
   2280,   6.42500019, -0.224366009,          20.
   2281,   6.91923094, -0.241624922,          20.
   2282,   7.41346169, -0.258883864,          20.
   2283,   7.90769243, -0.276142776,          20.
   2284,   8.40192318, -0.293401688,          20.
   2285,   8.89615345, -0.310660601,          20.
   2286,   9.39038467, -0.327919543,          20.
   2287,   9.88461494, -0.345178455,          20.
   2288,   10.3788462, -0.362437397,          20.
   2289,   10.8730774,  -0.37969631,          20.
   2290,   11.3673077, -0.396955222,          20.
   2291,   11.8615389, -0.414214164,          20.
   2292,   12.3557692, -0.431473076,          20.
   2293,  0.494230777, -0.0172589235,         19.5
   2294,  0.988461554, -0.034517847,         19.5
   2295,   1.48269236, -0.0517767705,         19.5
   2296,   1.97692311, -0.069035694,         19.5
   2297,   2.47115374, -0.0862946138,         19.5
   2298,   2.96538472, -0.103553541,         19.5
   2299,   3.45961547, -0.120812461,         19.5
   2300,   3.95384622, -0.138071388,         19.5
   2301,   4.44807673,   -0.1553303,         19.5
   2302,   4.94230747, -0.172589228,         19.5
   2303,    5.4365387, -0.189848155,         19.5
   2304,   5.93076944, -0.207107082,         19.5
   2305,   6.42500019, -0.224366009,         19.5
   2306,   6.91923094, -0.241624922,         19.5
   2307,   7.41346169, -0.258883864,         19.5
   2308,   7.90769243, -0.276142776,         19.5
   2309,   8.40192318, -0.293401688,         19.5
   2310,   8.89615345, -0.310660601,         19.5
   2311,   9.39038467, -0.327919543,         19.5
   2312,   9.88461494, -0.345178455,         19.5
   2313,   10.3788462, -0.362437397,         19.5
   2314,   10.8730774,  -0.37969631,         19.5
   2315,   11.3673077, -0.396955222,         19.5
   2316,   11.8615389, -0.414214164,         19.5
   2317,   12.3557692, -0.431473076,         19.5
   2318,  0.494230777, -0.0172589235,          19.
   2319,  0.988461554, -0.034517847,          19.
   2320,   1.48269236, -0.0517767705,          19.
   2321,   1.97692311, -0.069035694,          19.
   2322,   2.47115374, -0.0862946138,          19.
   2323,   2.96538472, -0.103553541,          19.
   2324,   3.45961547, -0.120812461,          19.
   2325,   3.95384622, -0.138071388,          19.
   2326,   4.44807673,   -0.1553303,          19.
   2327,   4.94230747, -0.172589228,          19.
   2328,    5.4365387, -0.189848155,          19.
   2329,   5.93076944, -0.207107082,          19.
   2330,   6.42500019, -0.224366009,          19.
   2331,   6.91923094, -0.241624922,          19.
   2332,   7.41346169, -0.258883864,          19.
   2333,   7.90769243, -0.276142776,          19.
   2334,   8.40192318, -0.293401688,          19.
   2335,   8.89615345, -0.310660601,          19.
   2336,   9.39038467, -0.327919543,          19.
   2337,   9.88461494, -0.345178455,          19.
   2338,   10.3788462, -0.362437397,          19.
   2339,   10.8730774,  -0.37969631,          19.
   2340,   11.3673077, -0.396955222,          19.
   2341,   11.8615389, -0.414214164,          19.
   2342,   12.3557692, -0.431473076,          19.
   2343,  0.494230777, -0.0172589235,         18.5
   2344,  0.988461554, -0.034517847,         18.5
   2345,   1.48269236, -0.0517767705,         18.5
   2346,   1.97692311, -0.069035694,         18.5
   2347,   2.47115374, -0.0862946138,         18.5
   2348,   2.96538472, -0.103553541,         18.5
   2349,   3.45961547, -0.120812461,         18.5
   2350,   3.95384622, -0.138071388,         18.5
   2351,   4.44807673,   -0.1553303,         18.5
   2352,   4.94230747, -0.172589228,         18.5
   2353,    5.4365387, -0.189848155,         18.5
   2354,   5.93076944, -0.207107082,         18.5
   2355,   6.42500019, -0.224366009,         18.5
   2356,   6.91923094, -0.241624922,         18.5
   2357,   7.41346169, -0.258883864,         18.5
   2358,   7.90769243, -0.276142776,         18.5
   2359,   8.40192318, -0.293401688,         18.5
   2360,   8.89615345, -0.310660601,         18.5
   2361,   9.39038467, -0.327919543,         18.5
   2362,   9.88461494, -0.345178455,         18.5
   2363,   10.3788462, -0.362437397,         18.5
   2364,   10.8730774,  -0.37969631,         18.5
   2365,   11.3673077, -0.396955222,         18.5
   2366,   11.8615389, -0.414214164,         18.5
   2367,   12.3557692, -0.431473076,         18.5
   2368,  0.494230777, -0.0172589235,          18.
   2369,  0.988461554, -0.034517847,          18.
   2370,   1.48269236, -0.0517767705,          18.
   2371,   1.97692311, -0.069035694,          18.
   2372,   2.47115374, -0.0862946138,          18.
   2373,   2.96538472, -0.103553541,          18.
   2374,   3.45961547, -0.120812461,          18.
   2375,   3.95384622, -0.138071388,          18.
   2376,   4.44807673,   -0.1553303,          18.
   2377,   4.94230747, -0.172589228,          18.
   2378,    5.4365387, -0.189848155,          18.
   2379,   5.93076944, -0.207107082,          18.
   2380,   6.42500019, -0.224366009,          18.
   2381,   6.91923094, -0.241624922,          18.
   2382,   7.41346169, -0.258883864,          18.
   2383,   7.90769243, -0.276142776,          18.
   2384,   8.40192318, -0.293401688,          18.
   2385,   8.89615345, -0.310660601,          18.
   2386,   9.39038467, -0.327919543,          18.
   2387,   9.88461494, -0.345178455,          18.
   2388,   10.3788462, -0.362437397,          18.
   2389,   10.8730774,  -0.37969631,          18.
   2390,   11.3673077, -0.396955222,          18.
   2391,   11.8615389, -0.414214164,          18.
   2392,   12.3557692, -0.431473076,          18.
   2393,  0.494230777, -0.0172589235,         17.5
   2394,  0.988461554, -0.034517847,         17.5
   2395,   1.48269236, -0.0517767705,         17.5
   2396,   1.97692311, -0.069035694,         17.5
   2397,   2.47115374, -0.0862946138,         17.5
   2398,   2.96538472, -0.103553541,         17.5
   2399,   3.45961547, -0.120812461,         17.5
   2400,   3.95384622, -0.138071388,         17.5
   2401,   4.44807673,   -0.1553303,         17.5
   2402,   4.94230747, -0.172589228,         17.5
   2403,    5.4365387, -0.189848155,         17.5
   2404,   5.93076944, -0.207107082,         17.5
   2405,   6.42500019, -0.224366009,         17.5
   2406,   6.91923094, -0.241624922,         17.5
   2407,   7.41346169, -0.258883864,         17.5
   2408,   7.90769243, -0.276142776,         17.5
   2409,   8.40192318, -0.293401688,         17.5
   2410,   8.89615345, -0.310660601,         17.5
   2411,   9.39038467, -0.327919543,         17.5
   2412,   9.88461494, -0.345178455,         17.5
   2413,   10.3788462, -0.362437397,         17.5
   2414,   10.8730774,  -0.37969631,         17.5
   2415,   11.3673077, -0.396955222,         17.5
   2416,   11.8615389, -0.414214164,         17.5
   2417,   12.3557692, -0.431473076,         17.5
   2418,  0.494230777, -0.0172589235,          17.
   2419,  0.988461554, -0.034517847,          17.
   2420,   1.48269236, -0.0517767705,          17.
   2421,   1.97692311, -0.069035694,          17.
   2422,   2.47115374, -0.0862946138,          17.
   2423,   2.96538472, -0.103553541,          17.
   2424,   3.45961547, -0.120812461,          17.
   2425,   3.95384622, -0.138071388,          17.
   2426,   4.44807673,   -0.1553303,          17.
   2427,   4.94230747, -0.172589228,          17.
   2428,    5.4365387, -0.189848155,          17.
   2429,   5.93076944, -0.207107082,          17.
   2430,   6.42500019, -0.224366009,          17.
   2431,   6.91923094, -0.241624922,          17.
   2432,   7.41346169, -0.258883864,          17.
   2433,   7.90769243, -0.276142776,          17.
   2434,   8.40192318, -0.293401688,          17.
   2435,   8.89615345, -0.310660601,          17.
   2436,   9.39038467, -0.327919543,          17.
   2437,   9.88461494, -0.345178455,          17.
   2438,   10.3788462, -0.362437397,          17.
   2439,   10.8730774,  -0.37969631,          17.
   2440,   11.3673077, -0.396955222,          17.
   2441,   11.8615389, -0.414214164,          17.
   2442,   12.3557692, -0.431473076,          17.
   2443,  0.494230777, -0.0172589235,         16.5
   2444,  0.988461554, -0.034517847,         16.5
   2445,   1.48269236, -0.0517767705,         16.5
   2446,   1.97692311, -0.069035694,         16.5
   2447,   2.47115374, -0.0862946138,         16.5
   2448,   2.96538472, -0.103553541,         16.5
   2449,   3.45961547, -0.120812461,         16.5
   2450,   3.95384622, -0.138071388,         16.5
   2451,   4.44807673,   -0.1553303,         16.5
   2452,   4.94230747, -0.172589228,         16.5
   2453,    5.4365387, -0.189848155,         16.5
   2454,   5.93076944, -0.207107082,         16.5
   2455,   6.42500019, -0.224366009,         16.5
   2456,   6.91923094, -0.241624922,         16.5
   2457,   7.41346169, -0.258883864,         16.5
   2458,   7.90769243, -0.276142776,         16.5
   2459,   8.40192318, -0.293401688,         16.5
   2460,   8.89615345, -0.310660601,         16.5
   2461,   9.39038467, -0.327919543,         16.5
   2462,   9.88461494, -0.345178455,         16.5
   2463,   10.3788462, -0.362437397,         16.5
   2464,   10.8730774,  -0.37969631,         16.5
   2465,   11.3673077, -0.396955222,         16.5
   2466,   11.8615389, -0.414214164,         16.5
   2467,   12.3557692, -0.431473076,         16.5
   2468,  0.494230777, -0.0172589235,          16.
   2469,  0.988461554, -0.034517847,          16.
   2470,   1.48269236, -0.0517767705,          16.
   2471,   1.97692311, -0.069035694,          16.
   2472,   2.47115374, -0.0862946138,          16.
   2473,   2.96538472, -0.103553541,          16.
   2474,   3.45961547, -0.120812461,          16.
   2475,   3.95384622, -0.138071388,          16.
   2476,   4.44807673,   -0.1553303,          16.
   2477,   4.94230747, -0.172589228,          16.
   2478,    5.4365387, -0.189848155,          16.
   2479,   5.93076944, -0.207107082,          16.
   2480,   6.42500019, -0.224366009,          16.
   2481,   6.91923094, -0.241624922,          16.
   2482,   7.41346169, -0.258883864,          16.
   2483,   7.90769243, -0.276142776,          16.
   2484,   8.40192318, -0.293401688,          16.
   2485,   8.89615345, -0.310660601,          16.
   2486,   9.39038467, -0.327919543,          16.
   2487,   9.88461494, -0.345178455,          16.
   2488,   10.3788462, -0.362437397,          16.
   2489,   10.8730774,  -0.37969631,          16.
   2490,   11.3673077, -0.396955222,          16.
   2491,   11.8615389, -0.414214164,          16.
   2492,   12.3557692, -0.431473076,          16.
   2493,  0.494230777, -0.0172589235,         15.5
   2494,  0.988461554, -0.034517847,         15.5
   2495,   1.48269236, -0.0517767705,         15.5
   2496,   1.97692311, -0.069035694,         15.5
   2497,   2.47115374, -0.0862946138,         15.5
   2498,   2.96538472, -0.103553541,         15.5
   2499,   3.45961547, -0.120812461,         15.5
   2500,   3.95384622, -0.138071388,         15.5
   2501,   4.44807673,   -0.1553303,         15.5
   2502,   4.94230747, -0.172589228,         15.5
   2503,    5.4365387, -0.189848155,         15.5
   2504,   5.93076944, -0.207107082,         15.5
   2505,   6.42500019, -0.224366009,         15.5
   2506,   6.91923094, -0.241624922,         15.5
   2507,   7.41346169, -0.258883864,         15.5
   2508,   7.90769243, -0.276142776,         15.5
   2509,   8.40192318, -0.293401688,         15.5
   2510,   8.89615345, -0.310660601,         15.5
   2511,   9.39038467, -0.327919543,         15.5
   2512,   9.88461494, -0.345178455,         15.5
   2513,   10.3788462, -0.362437397,         15.5
   2514,   10.8730774,  -0.37969631,         15.5
   2515,   11.3673077, -0.396955222,         15.5
   2516,   11.8615389, -0.414214164,         15.5
   2517,   12.3557692, -0.431473076,         15.5
   2518,  0.494230777, -0.0172589235,          15.
   2519,  0.988461554, -0.034517847,          15.
   2520,   1.48269236, -0.0517767705,          15.
   2521,   1.97692311, -0.069035694,          15.
   2522,   2.47115374, -0.0862946138,          15.
   2523,   2.96538472, -0.103553541,          15.
   2524,   3.45961547, -0.120812461,          15.
   2525,   3.95384622, -0.138071388,          15.
   2526,   4.44807673,   -0.1553303,          15.
   2527,   4.94230747, -0.172589228,          15.
   2528,    5.4365387, -0.189848155,          15.
   2529,   5.93076944, -0.207107082,          15.
   2530,   6.42500019, -0.224366009,          15.
   2531,   6.91923094, -0.241624922,          15.
   2532,   7.41346169, -0.258883864,          15.
   2533,   7.90769243, -0.276142776,          15.
   2534,   8.40192318, -0.293401688,          15.
   2535,   8.89615345, -0.310660601,          15.
   2536,   9.39038467, -0.327919543,          15.
   2537,   9.88461494, -0.345178455,          15.
   2538,   10.3788462, -0.362437397,          15.
   2539,   10.8730774,  -0.37969631,          15.
   2540,   11.3673077, -0.396955222,          15.
   2541,   11.8615389, -0.414214164,          15.
   2542,   12.3557692, -0.431473076,          15.
   2543,  0.494230777, -0.0172589235,         14.5
   2544,  0.988461554, -0.034517847,         14.5
   2545,   1.48269236, -0.0517767705,         14.5
   2546,   1.97692311, -0.069035694,         14.5
   2547,   2.47115374, -0.0862946138,         14.5
   2548,   2.96538472, -0.103553541,         14.5
   2549,   3.45961547, -0.120812461,         14.5
   2550,   3.95384622, -0.138071388,         14.5
   2551,   4.44807673,   -0.1553303,         14.5
   2552,   4.94230747, -0.172589228,         14.5
   2553,    5.4365387, -0.189848155,         14.5
   2554,   5.93076944, -0.207107082,         14.5
   2555,   6.42500019, -0.224366009,         14.5
   2556,   6.91923094, -0.241624922,         14.5
   2557,   7.41346169, -0.258883864,         14.5
   2558,   7.90769243, -0.276142776,         14.5
   2559,   8.40192318, -0.293401688,         14.5
   2560,   8.89615345, -0.310660601,         14.5
   2561,   9.39038467, -0.327919543,         14.5
   2562,   9.88461494, -0.345178455,         14.5
   2563,   10.3788462, -0.362437397,         14.5
   2564,   10.8730774,  -0.37969631,         14.5
   2565,   11.3673077, -0.396955222,         14.5
   2566,   11.8615389, -0.414214164,         14.5
   2567,   12.3557692, -0.431473076,         14.5
   2568,  0.494230777, -0.0172589235,          14.
   2569,  0.988461554, -0.034517847,          14.
   2570,   1.48269236, -0.0517767705,          14.
   2571,   1.97692311, -0.069035694,          14.
   2572,   2.47115374, -0.0862946138,          14.
   2573,   2.96538472, -0.103553541,          14.
   2574,   3.45961547, -0.120812461,          14.
   2575,   3.95384622, -0.138071388,          14.
   2576,   4.44807673,   -0.1553303,          14.
   2577,   4.94230747, -0.172589228,          14.
   2578,    5.4365387, -0.189848155,          14.
   2579,   5.93076944, -0.207107082,          14.
   2580,   6.42500019, -0.224366009,          14.
   2581,   6.91923094, -0.241624922,          14.
   2582,   7.41346169, -0.258883864,          14.
   2583,   7.90769243, -0.276142776,          14.
   2584,   8.40192318, -0.293401688,          14.
   2585,   8.89615345, -0.310660601,          14.
   2586,   9.39038467, -0.327919543,          14.
   2587,   9.88461494, -0.345178455,          14.
   2588,   10.3788462, -0.362437397,          14.
   2589,   10.8730774,  -0.37969631,          14.
   2590,   11.3673077, -0.396955222,          14.
   2591,   11.8615389, -0.414214164,          14.
   2592,   12.3557692, -0.431473076,          14.
   2593,  0.494230777, -0.0172589235,         13.5
   2594,  0.988461554, -0.034517847,         13.5
   2595,   1.48269236, -0.0517767705,         13.5
   2596,   1.97692311, -0.069035694,         13.5
   2597,   2.47115374, -0.0862946138,         13.5
   2598,   2.96538472, -0.103553541,         13.5
   2599,   3.45961547, -0.120812461,         13.5
   2600,   3.95384622, -0.138071388,         13.5
   2601,   4.44807673,   -0.1553303,         13.5
   2602,   4.94230747, -0.172589228,         13.5
   2603,    5.4365387, -0.189848155,         13.5
   2604,   5.93076944, -0.207107082,         13.5
   2605,   6.42500019, -0.224366009,         13.5
   2606,   6.91923094, -0.241624922,         13.5
   2607,   7.41346169, -0.258883864,         13.5
   2608,   7.90769243, -0.276142776,         13.5
   2609,   8.40192318, -0.293401688,         13.5
   2610,   8.89615345, -0.310660601,         13.5
   2611,   9.39038467, -0.327919543,         13.5
   2612,   9.88461494, -0.345178455,         13.5
   2613,   10.3788462, -0.362437397,         13.5
   2614,   10.8730774,  -0.37969631,         13.5
   2615,   11.3673077, -0.396955222,         13.5
   2616,   11.8615389, -0.414214164,         13.5
   2617,   12.3557692, -0.431473076,         13.5
   2618,  0.494230777, -0.0172589235,          13.
   2619,  0.988461554, -0.034517847,          13.
   2620,   1.48269236, -0.0517767705,          13.
   2621,   1.97692311, -0.069035694,          13.
   2622,   2.47115374, -0.0862946138,          13.
   2623,   2.96538472, -0.103553541,          13.
   2624,   3.45961547, -0.120812461,          13.
   2625,   3.95384622, -0.138071388,          13.
   2626,   4.44807673,   -0.1553303,          13.
   2627,   4.94230747, -0.172589228,          13.
   2628,    5.4365387, -0.189848155,          13.
   2629,   5.93076944, -0.207107082,          13.
   2630,   6.42500019, -0.224366009,          13.
   2631,   6.91923094, -0.241624922,          13.
   2632,   7.41346169, -0.258883864,          13.
   2633,   7.90769243, -0.276142776,          13.
   2634,   8.40192318, -0.293401688,          13.
   2635,   8.89615345, -0.310660601,          13.
   2636,   9.39038467, -0.327919543,          13.
   2637,   9.88461494, -0.345178455,          13.
   2638,   10.3788462, -0.362437397,          13.
   2639,   10.8730774,  -0.37969631,          13.
   2640,   11.3673077, -0.396955222,          13.
   2641,   11.8615389, -0.414214164,          13.
   2642,   12.3557692, -0.431473076,          13.
   2643,  0.494230777, -0.0172589235,         12.5
   2644,  0.988461554, -0.034517847,         12.5
   2645,   1.48269236, -0.0517767705,         12.5
   2646,   1.97692311, -0.069035694,         12.5
   2647,   2.47115374, -0.0862946138,         12.5
   2648,   2.96538472, -0.103553541,         12.5
   2649,   3.45961547, -0.120812461,         12.5
   2650,   3.95384622, -0.138071388,         12.5
   2651,   4.44807673,   -0.1553303,         12.5
   2652,   4.94230747, -0.172589228,         12.5
   2653,    5.4365387, -0.189848155,         12.5
   2654,   5.93076944, -0.207107082,         12.5
   2655,   6.42500019, -0.224366009,         12.5
   2656,   6.91923094, -0.241624922,         12.5
   2657,   7.41346169, -0.258883864,         12.5
   2658,   7.90769243, -0.276142776,         12.5
   2659,   8.40192318, -0.293401688,         12.5
   2660,   8.89615345, -0.310660601,         12.5
   2661,   9.39038467, -0.327919543,         12.5
   2662,   9.88461494, -0.345178455,         12.5
   2663,   10.3788462, -0.362437397,         12.5
   2664,   10.8730774,  -0.37969631,         12.5
   2665,   11.3673077, -0.396955222,         12.5
   2666,   11.8615389, -0.414214164,         12.5
   2667,   12.3557692, -0.431473076,         12.5
   2668,  0.494230777, -0.0172589235,          12.
   2669,  0.988461554, -0.034517847,          12.
   2670,   1.48269236, -0.0517767705,          12.
   2671,   1.97692311, -0.069035694,          12.
   2672,   2.47115374, -0.0862946138,          12.
   2673,   2.96538472, -0.103553541,          12.
   2674,   3.45961547, -0.120812461,          12.
   2675,   3.95384622, -0.138071388,          12.
   2676,   4.44807673,   -0.1553303,          12.
   2677,   4.94230747, -0.172589228,          12.
   2678,    5.4365387, -0.189848155,          12.
   2679,   5.93076944, -0.207107082,          12.
   2680,   6.42500019, -0.224366009,          12.
   2681,   6.91923094, -0.241624922,          12.
   2682,   7.41346169, -0.258883864,          12.
   2683,   7.90769243, -0.276142776,          12.
   2684,   8.40192318, -0.293401688,          12.
   2685,   8.89615345, -0.310660601,          12.
   2686,   9.39038467, -0.327919543,          12.
   2687,   9.88461494, -0.345178455,          12.
   2688,   10.3788462, -0.362437397,          12.
   2689,   10.8730774,  -0.37969631,          12.
   2690,   11.3673077, -0.396955222,          12.
   2691,   11.8615389, -0.414214164,          12.
   2692,   12.3557692, -0.431473076,          12.
   2693,  0.494230777, -0.0172589235,         11.5
   2694,  0.988461554, -0.034517847,         11.5
   2695,   1.48269236, -0.0517767705,         11.5
   2696,   1.97692311, -0.069035694,         11.5
   2697,   2.47115374, -0.0862946138,         11.5
   2698,   2.96538472, -0.103553541,         11.5
   2699,   3.45961547, -0.120812461,         11.5
   2700,   3.95384622, -0.138071388,         11.5
   2701,   4.44807673,   -0.1553303,         11.5
   2702,   4.94230747, -0.172589228,         11.5
   2703,    5.4365387, -0.189848155,         11.5
   2704,   5.93076944, -0.207107082,         11.5
   2705,   6.42500019, -0.224366009,         11.5
   2706,   6.91923094, -0.241624922,         11.5
   2707,   7.41346169, -0.258883864,         11.5
   2708,   7.90769243, -0.276142776,         11.5
   2709,   8.40192318, -0.293401688,         11.5
   2710,   8.89615345, -0.310660601,         11.5
   2711,   9.39038467, -0.327919543,         11.5
   2712,   9.88461494, -0.345178455,         11.5
   2713,   10.3788462, -0.362437397,         11.5
   2714,   10.8730774,  -0.37969631,         11.5
   2715,   11.3673077, -0.396955222,         11.5
   2716,   11.8615389, -0.414214164,         11.5
   2717,   12.3557692, -0.431473076,         11.5
   2718,  0.494230777, -0.0172589235,          11.
   2719,  0.988461554, -0.034517847,          11.
   2720,   1.48269236, -0.0517767705,          11.
   2721,   1.97692311, -0.069035694,          11.
   2722,   2.47115374, -0.0862946138,          11.
   2723,   2.96538472, -0.103553541,          11.
   2724,   3.45961547, -0.120812461,          11.
   2725,   3.95384622, -0.138071388,          11.
   2726,   4.44807673,   -0.1553303,          11.
   2727,   4.94230747, -0.172589228,          11.
   2728,    5.4365387, -0.189848155,          11.
   2729,   5.93076944, -0.207107082,          11.
   2730,   6.42500019, -0.224366009,          11.
   2731,   6.91923094, -0.241624922,          11.
   2732,   7.41346169, -0.258883864,          11.
   2733,   7.90769243, -0.276142776,          11.
   2734,   8.40192318, -0.293401688,          11.
   2735,   8.89615345, -0.310660601,          11.
   2736,   9.39038467, -0.327919543,          11.
   2737,   9.88461494, -0.345178455,          11.
   2738,   10.3788462, -0.362437397,          11.
   2739,   10.8730774,  -0.37969631,          11.
   2740,   11.3673077, -0.396955222,          11.
   2741,   11.8615389, -0.414214164,          11.
   2742,   12.3557692, -0.431473076,          11.
   2743,  0.494230777, -0.0172589235,         10.5
   2744,  0.988461554, -0.034517847,         10.5
   2745,   1.48269236, -0.0517767705,         10.5
   2746,   1.97692311, -0.069035694,         10.5
   2747,   2.47115374, -0.0862946138,         10.5
   2748,   2.96538472, -0.103553541,         10.5
   2749,   3.45961547, -0.120812461,         10.5
   2750,   3.95384622, -0.138071388,         10.5
   2751,   4.44807673,   -0.1553303,         10.5
   2752,   4.94230747, -0.172589228,         10.5
   2753,    5.4365387, -0.189848155,         10.5
   2754,   5.93076944, -0.207107082,         10.5
   2755,   6.42500019, -0.224366009,         10.5
   2756,   6.91923094, -0.241624922,         10.5
   2757,   7.41346169, -0.258883864,         10.5
   2758,   7.90769243, -0.276142776,         10.5
   2759,   8.40192318, -0.293401688,         10.5
   2760,   8.89615345, -0.310660601,         10.5
   2761,   9.39038467, -0.327919543,         10.5
   2762,   9.88461494, -0.345178455,         10.5
   2763,   10.3788462, -0.362437397,         10.5
   2764,   10.8730774,  -0.37969631,         10.5
   2765,   11.3673077, -0.396955222,         10.5
   2766,   11.8615389, -0.414214164,         10.5
   2767,   12.3557692, -0.431473076,         10.5
   2768,  0.494230777, -0.0172589235,          10.
   2769,  0.988461554, -0.034517847,          10.
   2770,   1.48269236, -0.0517767705,          10.
   2771,   1.97692311, -0.069035694,          10.
   2772,   2.47115374, -0.0862946138,          10.
   2773,   2.96538472, -0.103553541,          10.
   2774,   3.45961547, -0.120812461,          10.
   2775,   3.95384622, -0.138071388,          10.
   2776,   4.44807673,   -0.1553303,          10.
   2777,   4.94230747, -0.172589228,          10.
   2778,    5.4365387, -0.189848155,          10.
   2779,   5.93076944, -0.207107082,          10.
   2780,   6.42500019, -0.224366009,          10.
   2781,   6.91923094, -0.241624922,          10.
   2782,   7.41346169, -0.258883864,          10.
   2783,   7.90769243, -0.276142776,          10.
   2784,   8.40192318, -0.293401688,          10.
   2785,   8.89615345, -0.310660601,          10.
   2786,   9.39038467, -0.327919543,          10.
   2787,   9.88461494, -0.345178455,          10.
   2788,   10.3788462, -0.362437397,          10.
   2789,   10.8730774,  -0.37969631,          10.
   2790,   11.3673077, -0.396955222,          10.
   2791,   11.8615389, -0.414214164,          10.
   2792,   12.3557692, -0.431473076,          10.
   2793,  0.494230777, -0.0172589235,          9.5
   2794,  0.988461554, -0.034517847,          9.5
   2795,   1.48269236, -0.0517767705,          9.5
   2796,   1.97692311, -0.069035694,          9.5
   2797,   2.47115374, -0.0862946138,          9.5
   2798,   2.96538472, -0.103553541,          9.5
   2799,   3.45961547, -0.120812461,          9.5
   2800,   3.95384622, -0.138071388,          9.5
   2801,   4.44807673,   -0.1553303,          9.5
   2802,   4.94230747, -0.172589228,          9.5
   2803,    5.4365387, -0.189848155,          9.5
   2804,   5.93076944, -0.207107082,          9.5
   2805,   6.42500019, -0.224366009,          9.5
   2806,   6.91923094, -0.241624922,          9.5
   2807,   7.41346169, -0.258883864,          9.5
   2808,   7.90769243, -0.276142776,          9.5
   2809,   8.40192318, -0.293401688,          9.5
   2810,   8.89615345, -0.310660601,          9.5
   2811,   9.39038467, -0.327919543,          9.5
   2812,   9.88461494, -0.345178455,          9.5
   2813,   10.3788462, -0.362437397,          9.5
   2814,   10.8730774,  -0.37969631,          9.5
   2815,   11.3673077, -0.396955222,          9.5
   2816,   11.8615389, -0.414214164,          9.5
   2817,   12.3557692, -0.431473076,          9.5
   2818,  0.494230777, -0.0172589235,           9.
   2819,  0.988461554, -0.034517847,           9.
   2820,   1.48269236, -0.0517767705,           9.
   2821,   1.97692311, -0.069035694,           9.
   2822,   2.47115374, -0.0862946138,           9.
   2823,   2.96538472, -0.103553541,           9.
   2824,   3.45961547, -0.120812461,           9.
   2825,   3.95384622, -0.138071388,           9.
   2826,   4.44807673,   -0.1553303,           9.
   2827,   4.94230747, -0.172589228,           9.
   2828,    5.4365387, -0.189848155,           9.
   2829,   5.93076944, -0.207107082,           9.
   2830,   6.42500019, -0.224366009,           9.
   2831,   6.91923094, -0.241624922,           9.
   2832,   7.41346169, -0.258883864,           9.
   2833,   7.90769243, -0.276142776,           9.
   2834,   8.40192318, -0.293401688,           9.
   2835,   8.89615345, -0.310660601,           9.
   2836,   9.39038467, -0.327919543,           9.
   2837,   9.88461494, -0.345178455,           9.
   2838,   10.3788462, -0.362437397,           9.
   2839,   10.8730774,  -0.37969631,           9.
   2840,   11.3673077, -0.396955222,           9.
   2841,   11.8615389, -0.414214164,           9.
   2842,   12.3557692, -0.431473076,           9.
   2843,  0.494230777, -0.0172589235,          8.5
   2844,  0.988461554, -0.034517847,          8.5
   2845,   1.48269236, -0.0517767705,          8.5
   2846,   1.97692311, -0.069035694,          8.5
   2847,   2.47115374, -0.0862946138,          8.5
   2848,   2.96538472, -0.103553541,          8.5
   2849,   3.45961547, -0.120812461,          8.5
   2850,   3.95384622, -0.138071388,          8.5
   2851,   4.44807673,   -0.1553303,          8.5
   2852,   4.94230747, -0.172589228,          8.5
   2853,    5.4365387, -0.189848155,          8.5
   2854,   5.93076944, -0.207107082,          8.5
   2855,   6.42500019, -0.224366009,          8.5
   2856,   6.91923094, -0.241624922,          8.5
   2857,   7.41346169, -0.258883864,          8.5
   2858,   7.90769243, -0.276142776,          8.5
   2859,   8.40192318, -0.293401688,          8.5
   2860,   8.89615345, -0.310660601,          8.5
   2861,   9.39038467, -0.327919543,          8.5
   2862,   9.88461494, -0.345178455,          8.5
   2863,   10.3788462, -0.362437397,          8.5
   2864,   10.8730774,  -0.37969631,          8.5
   2865,   11.3673077, -0.396955222,          8.5
   2866,   11.8615389, -0.414214164,          8.5
   2867,   12.3557692, -0.431473076,          8.5
   2868,  0.494230777, -0.0172589235,           8.
   2869,  0.988461554, -0.034517847,           8.
   2870,   1.48269236, -0.0517767705,           8.
   2871,   1.97692311, -0.069035694,           8.
   2872,   2.47115374, -0.0862946138,           8.
   2873,   2.96538472, -0.103553541,           8.
   2874,   3.45961547, -0.120812461,           8.
   2875,   3.95384622, -0.138071388,           8.
   2876,   4.44807673,   -0.1553303,           8.
   2877,   4.94230747, -0.172589228,           8.
   2878,    5.4365387, -0.189848155,           8.
   2879,   5.93076944, -0.207107082,           8.
   2880,   6.42500019, -0.224366009,           8.
   2881,   6.91923094, -0.241624922,           8.
   2882,   7.41346169, -0.258883864,           8.
   2883,   7.90769243, -0.276142776,           8.
   2884,   8.40192318, -0.293401688,           8.
   2885,   8.89615345, -0.310660601,           8.
   2886,   9.39038467, -0.327919543,           8.
   2887,   9.88461494, -0.345178455,           8.
   2888,   10.3788462, -0.362437397,           8.
   2889,   10.8730774,  -0.37969631,           8.
   2890,   11.3673077, -0.396955222,           8.
   2891,   11.8615389, -0.414214164,           8.
   2892,   12.3557692, -0.431473076,           8.
   2893,  0.494230777, -0.0172589235,          7.5
   2894,  0.988461554, -0.034517847,          7.5
   2895,   1.48269236, -0.0517767705,          7.5
   2896,   1.97692311, -0.069035694,          7.5
   2897,   2.47115374, -0.0862946138,          7.5
   2898,   2.96538472, -0.103553541,          7.5
   2899,   3.45961547, -0.120812461,          7.5
   2900,   3.95384622, -0.138071388,          7.5
   2901,   4.44807673,   -0.1553303,          7.5
   2902,   4.94230747, -0.172589228,          7.5
   2903,    5.4365387, -0.189848155,          7.5
   2904,   5.93076944, -0.207107082,          7.5
   2905,   6.42500019, -0.224366009,          7.5
   2906,   6.91923094, -0.241624922,          7.5
   2907,   7.41346169, -0.258883864,          7.5
   2908,   7.90769243, -0.276142776,          7.5
   2909,   8.40192318, -0.293401688,          7.5
   2910,   8.89615345, -0.310660601,          7.5
   2911,   9.39038467, -0.327919543,          7.5
   2912,   9.88461494, -0.345178455,          7.5
   2913,   10.3788462, -0.362437397,          7.5
   2914,   10.8730774,  -0.37969631,          7.5
   2915,   11.3673077, -0.396955222,          7.5
   2916,   11.8615389, -0.414214164,          7.5
   2917,   12.3557692, -0.431473076,          7.5
   2918,  0.494230777, -0.0172589235,           7.
   2919,  0.988461554, -0.034517847,           7.
   2920,   1.48269236, -0.0517767705,           7.
   2921,   1.97692311, -0.069035694,           7.
   2922,   2.47115374, -0.0862946138,           7.
   2923,   2.96538472, -0.103553541,           7.
   2924,   3.45961547, -0.120812461,           7.
   2925,   3.95384622, -0.138071388,           7.
   2926,   4.44807673,   -0.1553303,           7.
   2927,   4.94230747, -0.172589228,           7.
   2928,    5.4365387, -0.189848155,           7.
   2929,   5.93076944, -0.207107082,           7.
   2930,   6.42500019, -0.224366009,           7.
   2931,   6.91923094, -0.241624922,           7.
   2932,   7.41346169, -0.258883864,           7.
   2933,   7.90769243, -0.276142776,           7.
   2934,   8.40192318, -0.293401688,           7.
   2935,   8.89615345, -0.310660601,           7.
   2936,   9.39038467, -0.327919543,           7.
   2937,   9.88461494, -0.345178455,           7.
   2938,   10.3788462, -0.362437397,           7.
   2939,   10.8730774,  -0.37969631,           7.
   2940,   11.3673077, -0.396955222,           7.
   2941,   11.8615389, -0.414214164,           7.
   2942,   12.3557692, -0.431473076,           7.
   2943,  0.494230777, -0.0172589235,          6.5
   2944,  0.988461554, -0.034517847,          6.5
   2945,   1.48269236, -0.0517767705,          6.5
   2946,   1.97692311, -0.069035694,          6.5
   2947,   2.47115374, -0.0862946138,          6.5
   2948,   2.96538472, -0.103553541,          6.5
   2949,   3.45961547, -0.120812461,          6.5
   2950,   3.95384622, -0.138071388,          6.5
   2951,   4.44807673,   -0.1553303,          6.5
   2952,   4.94230747, -0.172589228,          6.5
   2953,    5.4365387, -0.189848155,          6.5
   2954,   5.93076944, -0.207107082,          6.5
   2955,   6.42500019, -0.224366009,          6.5
   2956,   6.91923094, -0.241624922,          6.5
   2957,   7.41346169, -0.258883864,          6.5
   2958,   7.90769243, -0.276142776,          6.5
   2959,   8.40192318, -0.293401688,          6.5
   2960,   8.89615345, -0.310660601,          6.5
   2961,   9.39038467, -0.327919543,          6.5
   2962,   9.88461494, -0.345178455,          6.5
   2963,   10.3788462, -0.362437397,          6.5
   2964,   10.8730774,  -0.37969631,          6.5
   2965,   11.3673077, -0.396955222,          6.5
   2966,   11.8615389, -0.414214164,          6.5
   2967,   12.3557692, -0.431473076,          6.5
   2968,  0.494230777, -0.0172589235,           6.
   2969,  0.988461554, -0.034517847,           6.
   2970,   1.48269236, -0.0517767705,           6.
   2971,   1.97692311, -0.069035694,           6.
   2972,   2.47115374, -0.0862946138,           6.
   2973,   2.96538472, -0.103553541,           6.
   2974,   3.45961547, -0.120812461,           6.
   2975,   3.95384622, -0.138071388,           6.
   2976,   4.44807673,   -0.1553303,           6.
   2977,   4.94230747, -0.172589228,           6.
   2978,    5.4365387, -0.189848155,           6.
   2979,   5.93076944, -0.207107082,           6.
   2980,   6.42500019, -0.224366009,           6.
   2981,   6.91923094, -0.241624922,           6.
   2982,   7.41346169, -0.258883864,           6.
   2983,   7.90769243, -0.276142776,           6.
   2984,   8.40192318, -0.293401688,           6.
   2985,   8.89615345, -0.310660601,           6.
   2986,   9.39038467, -0.327919543,           6.
   2987,   9.88461494, -0.345178455,           6.
   2988,   10.3788462, -0.362437397,           6.
   2989,   10.8730774,  -0.37969631,           6.
   2990,   11.3673077, -0.396955222,           6.
   2991,   11.8615389, -0.414214164,           6.
   2992,   12.3557692, -0.431473076,           6.
   2993,  0.494230777, -0.0172589235,          5.5
   2994,  0.988461554, -0.034517847,          5.5
   2995,   1.48269236, -0.0517767705,          5.5
   2996,   1.97692311, -0.069035694,          5.5
   2997,   2.47115374, -0.0862946138,          5.5
   2998,   2.96538472, -0.103553541,          5.5
   2999,   3.45961547, -0.120812461,          5.5
   3000,   3.95384622, -0.138071388,          5.5
   3001,   4.44807673,   -0.1553303,          5.5
   3002,   4.94230747, -0.172589228,          5.5
   3003,    5.4365387, -0.189848155,          5.5
   3004,   5.93076944, -0.207107082,          5.5
   3005,   6.42500019, -0.224366009,          5.5
   3006,   6.91923094, -0.241624922,          5.5
   3007,   7.41346169, -0.258883864,          5.5
   3008,   7.90769243, -0.276142776,          5.5
   3009,   8.40192318, -0.293401688,          5.5
   3010,   8.89615345, -0.310660601,          5.5
   3011,   9.39038467, -0.327919543,          5.5
   3012,   9.88461494, -0.345178455,          5.5
   3013,   10.3788462, -0.362437397,          5.5
   3014,   10.8730774,  -0.37969631,          5.5
   3015,   11.3673077, -0.396955222,          5.5
   3016,   11.8615389, -0.414214164,          5.5
   3017,   12.3557692, -0.431473076,          5.5
   3018,  0.494230777, -0.0172589235,           5.
   3019,  0.988461554, -0.034517847,           5.
   3020,   1.48269236, -0.0517767705,           5.
   3021,   1.97692311, -0.069035694,           5.
   3022,   2.47115374, -0.0862946138,           5.
   3023,   2.96538472, -0.103553541,           5.
   3024,   3.45961547, -0.120812461,           5.
   3025,   3.95384622, -0.138071388,           5.
   3026,   4.44807673,   -0.1553303,           5.
   3027,   4.94230747, -0.172589228,           5.
   3028,    5.4365387, -0.189848155,           5.
   3029,   5.93076944, -0.207107082,           5.
   3030,   6.42500019, -0.224366009,           5.
   3031,   6.91923094, -0.241624922,           5.
   3032,   7.41346169, -0.258883864,           5.
   3033,   7.90769243, -0.276142776,           5.
   3034,   8.40192318, -0.293401688,           5.
   3035,   8.89615345, -0.310660601,           5.
   3036,   9.39038467, -0.327919543,           5.
   3037,   9.88461494, -0.345178455,           5.
   3038,   10.3788462, -0.362437397,           5.
   3039,   10.8730774,  -0.37969631,           5.
   3040,   11.3673077, -0.396955222,           5.
   3041,   11.8615389, -0.414214164,           5.
   3042,   12.3557692, -0.431473076,           5.
   3043,  0.494230777, -0.0172589235,          4.5
   3044,  0.988461554, -0.034517847,          4.5
   3045,   1.48269236, -0.0517767705,          4.5
   3046,   1.97692311, -0.069035694,          4.5
   3047,   2.47115374, -0.0862946138,          4.5
   3048,   2.96538472, -0.103553541,          4.5
   3049,   3.45961547, -0.120812461,          4.5
   3050,   3.95384622, -0.138071388,          4.5
   3051,   4.44807673,   -0.1553303,          4.5
   3052,   4.94230747, -0.172589228,          4.5
   3053,    5.4365387, -0.189848155,          4.5
   3054,   5.93076944, -0.207107082,          4.5
   3055,   6.42500019, -0.224366009,          4.5
   3056,   6.91923094, -0.241624922,          4.5
   3057,   7.41346169, -0.258883864,          4.5
   3058,   7.90769243, -0.276142776,          4.5
   3059,   8.40192318, -0.293401688,          4.5
   3060,   8.89615345, -0.310660601,          4.5
   3061,   9.39038467, -0.327919543,          4.5
   3062,   9.88461494, -0.345178455,          4.5
   3063,   10.3788462, -0.362437397,          4.5
   3064,   10.8730774,  -0.37969631,          4.5
   3065,   11.3673077, -0.396955222,          4.5
   3066,   11.8615389, -0.414214164,          4.5
   3067,   12.3557692, -0.431473076,          4.5
   3068,  0.494230777, -0.0172589235,           4.
   3069,  0.988461554, -0.034517847,           4.
   3070,   1.48269236, -0.0517767705,           4.
   3071,   1.97692311, -0.069035694,           4.
   3072,   2.47115374, -0.0862946138,           4.
   3073,   2.96538472, -0.103553541,           4.
   3074,   3.45961547, -0.120812461,           4.
   3075,   3.95384622, -0.138071388,           4.
   3076,   4.44807673,   -0.1553303,           4.
   3077,   4.94230747, -0.172589228,           4.
   3078,    5.4365387, -0.189848155,           4.
   3079,   5.93076944, -0.207107082,           4.
   3080,   6.42500019, -0.224366009,           4.
   3081,   6.91923094, -0.241624922,           4.
   3082,   7.41346169, -0.258883864,           4.
   3083,   7.90769243, -0.276142776,           4.
   3084,   8.40192318, -0.293401688,           4.
   3085,   8.89615345, -0.310660601,           4.
   3086,   9.39038467, -0.327919543,           4.
   3087,   9.88461494, -0.345178455,           4.
   3088,   10.3788462, -0.362437397,           4.
   3089,   10.8730774,  -0.37969631,           4.
   3090,   11.3673077, -0.396955222,           4.
   3091,   11.8615389, -0.414214164,           4.
   3092,   12.3557692, -0.431473076,           4.
   3093,  0.494230777, -0.0172589235,          3.5
   3094,  0.988461554, -0.034517847,          3.5
   3095,   1.48269236, -0.0517767705,          3.5
   3096,   1.97692311, -0.069035694,          3.5
   3097,   2.47115374, -0.0862946138,          3.5
   3098,   2.96538472, -0.103553541,          3.5
   3099,   3.45961547, -0.120812461,          3.5
   3100,   3.95384622, -0.138071388,          3.5
   3101,   4.44807673,   -0.1553303,          3.5
   3102,   4.94230747, -0.172589228,          3.5
   3103,    5.4365387, -0.189848155,          3.5
   3104,   5.93076944, -0.207107082,          3.5
   3105,   6.42500019, -0.224366009,          3.5
   3106,   6.91923094, -0.241624922,          3.5
   3107,   7.41346169, -0.258883864,          3.5
   3108,   7.90769243, -0.276142776,          3.5
   3109,   8.40192318, -0.293401688,          3.5
   3110,   8.89615345, -0.310660601,          3.5
   3111,   9.39038467, -0.327919543,          3.5
   3112,   9.88461494, -0.345178455,          3.5
   3113,   10.3788462, -0.362437397,          3.5
   3114,   10.8730774,  -0.37969631,          3.5
   3115,   11.3673077, -0.396955222,          3.5
   3116,   11.8615389, -0.414214164,          3.5
   3117,   12.3557692, -0.431473076,          3.5
   3118,  0.494230777, -0.0172589235,           3.
   3119,  0.988461554, -0.034517847,           3.
   3120,   1.48269236, -0.0517767705,           3.
   3121,   1.97692311, -0.069035694,           3.
   3122,   2.47115374, -0.0862946138,           3.
   3123,   2.96538472, -0.103553541,           3.
   3124,   3.45961547, -0.120812461,           3.
   3125,   3.95384622, -0.138071388,           3.
   3126,   4.44807673,   -0.1553303,           3.
   3127,   4.94230747, -0.172589228,           3.
   3128,    5.4365387, -0.189848155,           3.
   3129,   5.93076944, -0.207107082,           3.
   3130,   6.42500019, -0.224366009,           3.
   3131,   6.91923094, -0.241624922,           3.
   3132,   7.41346169, -0.258883864,           3.
   3133,   7.90769243, -0.276142776,           3.
   3134,   8.40192318, -0.293401688,           3.
   3135,   8.89615345, -0.310660601,           3.
   3136,   9.39038467, -0.327919543,           3.
   3137,   9.88461494, -0.345178455,           3.
   3138,   10.3788462, -0.362437397,           3.
   3139,   10.8730774,  -0.37969631,           3.
   3140,   11.3673077, -0.396955222,           3.
   3141,   11.8615389, -0.414214164,           3.
   3142,   12.3557692, -0.431473076,           3.
   3143,  0.494230777, -0.0172589235,          2.5
   3144,  0.988461554, -0.034517847,          2.5
   3145,   1.48269236, -0.0517767705,          2.5
   3146,   1.97692311, -0.069035694,          2.5
   3147,   2.47115374, -0.0862946138,          2.5
   3148,   2.96538472, -0.103553541,          2.5
   3149,   3.45961547, -0.120812461,          2.5
   3150,   3.95384622, -0.138071388,          2.5
   3151,   4.44807673,   -0.1553303,          2.5
   3152,   4.94230747, -0.172589228,          2.5
   3153,    5.4365387, -0.189848155,          2.5
   3154,   5.93076944, -0.207107082,          2.5
   3155,   6.42500019, -0.224366009,          2.5
   3156,   6.91923094, -0.241624922,          2.5
   3157,   7.41346169, -0.258883864,          2.5
   3158,   7.90769243, -0.276142776,          2.5
   3159,   8.40192318, -0.293401688,          2.5
   3160,   8.89615345, -0.310660601,          2.5
   3161,   9.39038467, -0.327919543,          2.5
   3162,   9.88461494, -0.345178455,          2.5
   3163,   10.3788462, -0.362437397,          2.5
   3164,   10.8730774,  -0.37969631,          2.5
   3165,   11.3673077, -0.396955222,          2.5
   3166,   11.8615389, -0.414214164,          2.5
   3167,   12.3557692, -0.431473076,          2.5
   3168,  0.494230777, -0.0172589235,           2.
   3169,  0.988461554, -0.034517847,           2.
   3170,   1.48269236, -0.0517767705,           2.
   3171,   1.97692311, -0.069035694,           2.
   3172,   2.47115374, -0.0862946138,           2.
   3173,   2.96538472, -0.103553541,           2.
   3174,   3.45961547, -0.120812461,           2.
   3175,   3.95384622, -0.138071388,           2.
   3176,   4.44807673,   -0.1553303,           2.
   3177,   4.94230747, -0.172589228,           2.
   3178,    5.4365387, -0.189848155,           2.
   3179,   5.93076944, -0.207107082,           2.
   3180,   6.42500019, -0.224366009,           2.
   3181,   6.91923094, -0.241624922,           2.
   3182,   7.41346169, -0.258883864,           2.
   3183,   7.90769243, -0.276142776,           2.
   3184,   8.40192318, -0.293401688,           2.
   3185,   8.89615345, -0.310660601,           2.
   3186,   9.39038467, -0.327919543,           2.
   3187,   9.88461494, -0.345178455,           2.
   3188,   10.3788462, -0.362437397,           2.
   3189,   10.8730774,  -0.37969631,           2.
   3190,   11.3673077, -0.396955222,           2.
   3191,   11.8615389, -0.414214164,           2.
   3192,   12.3557692, -0.431473076,           2.
   3193,  0.494230777, -0.0172589235,          1.5
   3194,  0.988461554, -0.034517847,          1.5
   3195,   1.48269236, -0.0517767705,          1.5
   3196,   1.97692311, -0.069035694,          1.5
   3197,   2.47115374, -0.0862946138,          1.5
   3198,   2.96538472, -0.103553541,          1.5
   3199,   3.45961547, -0.120812461,          1.5
   3200,   3.95384622, -0.138071388,          1.5
   3201,   4.44807673,   -0.1553303,          1.5
   3202,   4.94230747, -0.172589228,          1.5
   3203,    5.4365387, -0.189848155,          1.5
   3204,   5.93076944, -0.207107082,          1.5
   3205,   6.42500019, -0.224366009,          1.5
   3206,   6.91923094, -0.241624922,          1.5
   3207,   7.41346169, -0.258883864,          1.5
   3208,   7.90769243, -0.276142776,          1.5
   3209,   8.40192318, -0.293401688,          1.5
   3210,   8.89615345, -0.310660601,          1.5
   3211,   9.39038467, -0.327919543,          1.5
   3212,   9.88461494, -0.345178455,          1.5
   3213,   10.3788462, -0.362437397,          1.5
   3214,   10.8730774,  -0.37969631,          1.5
   3215,   11.3673077, -0.396955222,          1.5
   3216,   11.8615389, -0.414214164,          1.5
   3217,   12.3557692, -0.431473076,          1.5
   3218,  0.494230777, -0.0172589235,           1.
   3219,  0.988461554, -0.034517847,           1.
   3220,   1.48269236, -0.0517767705,           1.
   3221,   1.97692311, -0.069035694,           1.
   3222,   2.47115374, -0.0862946138,           1.
   3223,   2.96538472, -0.103553541,           1.
   3224,   3.45961547, -0.120812461,           1.
   3225,   3.95384622, -0.138071388,           1.
   3226,   4.44807673,   -0.1553303,           1.
   3227,   4.94230747, -0.172589228,           1.
   3228,    5.4365387, -0.189848155,           1.
   3229,   5.93076944, -0.207107082,           1.
   3230,   6.42500019, -0.224366009,           1.
   3231,   6.91923094, -0.241624922,           1.
   3232,   7.41346169, -0.258883864,           1.
   3233,   7.90769243, -0.276142776,           1.
   3234,   8.40192318, -0.293401688,           1.
   3235,   8.89615345, -0.310660601,           1.
   3236,   9.39038467, -0.327919543,           1.
   3237,   9.88461494, -0.345178455,           1.
   3238,   10.3788462, -0.362437397,           1.
   3239,   10.8730774,  -0.37969631,           1.
   3240,   11.3673077, -0.396955222,           1.
   3241,   11.8615389, -0.414214164,           1.
   3242,   12.3557692, -0.431473076,           1.
   3243,  0.494230777, -0.0172589235,          0.5
   3244,  0.988461554, -0.034517847,          0.5
   3245,   1.48269236, -0.0517767705,          0.5
   3246,   1.97692311, -0.069035694,          0.5
   3247,   2.47115374, -0.0862946138,          0.5
   3248,   2.96538472, -0.103553541,          0.5
   3249,   3.45961547, -0.120812461,          0.5
   3250,   3.95384622, -0.138071388,          0.5
   3251,   4.44807673,   -0.1553303,          0.5
   3252,   4.94230747, -0.172589228,          0.5
   3253,    5.4365387, -0.189848155,          0.5
   3254,   5.93076944, -0.207107082,          0.5
   3255,   6.42500019, -0.224366009,          0.5
   3256,   6.91923094, -0.241624922,          0.5
   3257,   7.41346169, -0.258883864,          0.5
   3258,   7.90769243, -0.276142776,          0.5
   3259,   8.40192318, -0.293401688,          0.5
   3260,   8.89615345, -0.310660601,          0.5
   3261,   9.39038467, -0.327919543,          0.5
   3262,   9.88461494, -0.345178455,          0.5
   3263,   10.3788462, -0.362437397,          0.5
   3264,   10.8730774,  -0.37969631,          0.5
   3265,   11.3673077, -0.396955222,          0.5
   3266,   11.8615389, -0.414214164,          0.5
   3267,   12.3557692, -0.431473076,          0.5
   3268,         -5.5,        -4.75,         24.5
   3269,         -5.5,        -4.75,          24.
   3270,         -5.5,        -4.75,         23.5
   3271,         -5.5,        -4.75,          23.
   3272,         -5.5,        -4.75,         22.5
   3273,         -5.5,        -4.75,          22.
   3274,         -5.5,        -4.75,         21.5
   3275,         -5.5,        -4.75,          21.
   3276,         -5.5,        -4.75,         20.5
   3277,         -5.5,        -4.75,          20.
   3278,         -5.5,        -4.75,         19.5
   3279,         -5.5,        -4.75,          19.
   3280,         -5.5,        -4.75,         18.5
   3281,         -5.5,        -4.75,          18.
   3282,         -5.5,        -4.75,         17.5
   3283,         -5.5,        -4.75,          17.
   3284,         -5.5,        -4.75,         16.5
   3285,         -5.5,        -4.75,          16.
   3286,         -5.5,        -4.75,         15.5
   3287,         -5.5,        -4.75,          15.
   3288,         -5.5,        -4.75,         14.5
   3289,         -5.5,        -4.75,          14.
   3290,         -5.5,        -4.75,         13.5
   3291,         -5.5,        -4.75,          13.
   3292,         -5.5,        -4.75,         12.5
   3293,         -5.5,        -4.75,          12.
   3294,         -5.5,        -4.75,         11.5
   3295,         -5.5,        -4.75,          11.
   3296,         -5.5,        -4.75,         10.5
   3297,         -5.5,        -4.75,          10.
   3298,         -5.5,        -4.75,          9.5
   3299,         -5.5,        -4.75,           9.
   3300,         -5.5,        -4.75,          8.5
   3301,         -5.5,        -4.75,           8.
   3302,         -5.5,        -4.75,          7.5
   3303,         -5.5,        -4.75,           7.
   3304,         -5.5,        -4.75,          6.5
   3305,         -5.5,        -4.75,           6.
   3306,         -5.5,        -4.75,          5.5
   3307,         -5.5,        -4.75,           5.
   3308,         -5.5,        -4.75,          4.5
   3309,         -5.5,        -4.75,           4.
   3310,         -5.5,        -4.75,          3.5
   3311,         -5.5,        -4.75,           3.
   3312,         -5.5,        -4.75,          2.5
   3313,         -5.5,        -4.75,           2.
   3314,         -5.5,        -4.75,          1.5
   3315,         -5.5,        -4.75,           1.
   3316,         -5.5,        -4.75,          0.5
   3317,          -5.,        -4.75,         24.5
   3318,          -5.,        -4.75,          24.
   3319,          -5.,        -4.75,         23.5
   3320,          -5.,        -4.75,          23.
   3321,          -5.,        -4.75,         22.5
   3322,          -5.,        -4.75,          22.
   3323,          -5.,        -4.75,         21.5
   3324,          -5.,        -4.75,          21.
   3325,          -5.,        -4.75,         20.5
   3326,          -5.,        -4.75,          20.
   3327,          -5.,        -4.75,         19.5
   3328,          -5.,        -4.75,          19.
   3329,          -5.,        -4.75,         18.5
   3330,          -5.,        -4.75,          18.
   3331,          -5.,        -4.75,         17.5
   3332,          -5.,        -4.75,          17.
   3333,          -5.,        -4.75,         16.5
   3334,          -5.,        -4.75,          16.
   3335,          -5.,        -4.75,         15.5
   3336,          -5.,        -4.75,          15.
   3337,          -5.,        -4.75,         14.5
   3338,          -5.,        -4.75,          14.
   3339,          -5.,        -4.75,         13.5
   3340,          -5.,        -4.75,          13.
   3341,          -5.,        -4.75,         12.5
   3342,          -5.,        -4.75,          12.
   3343,          -5.,        -4.75,         11.5
   3344,          -5.,        -4.75,          11.
   3345,          -5.,        -4.75,         10.5
   3346,          -5.,        -4.75,          10.
   3347,          -5.,        -4.75,          9.5
   3348,          -5.,        -4.75,           9.
   3349,          -5.,        -4.75,          8.5
   3350,          -5.,        -4.75,           8.
   3351,          -5.,        -4.75,          7.5
   3352,          -5.,        -4.75,           7.
   3353,          -5.,        -4.75,          6.5
   3354,          -5.,        -4.75,           6.
   3355,          -5.,        -4.75,          5.5
   3356,          -5.,        -4.75,           5.
   3357,          -5.,        -4.75,          4.5
   3358,          -5.,        -4.75,           4.
   3359,          -5.,        -4.75,          3.5
   3360,          -5.,        -4.75,           3.
   3361,          -5.,        -4.75,          2.5
   3362,          -5.,        -4.75,           2.
   3363,          -5.,        -4.75,          1.5
   3364,          -5.,        -4.75,           1.
   3365,          -5.,        -4.75,          0.5
   3366,         -4.5,        -4.75,         24.5
   3367,         -4.5,        -4.75,          24.
   3368,         -4.5,        -4.75,         23.5
   3369,         -4.5,        -4.75,          23.
   3370,         -4.5,        -4.75,         22.5
   3371,         -4.5,        -4.75,          22.
   3372,         -4.5,        -4.75,         21.5
   3373,         -4.5,        -4.75,          21.
   3374,         -4.5,        -4.75,         20.5
   3375,         -4.5,        -4.75,          20.
   3376,         -4.5,        -4.75,         19.5
   3377,         -4.5,        -4.75,          19.
   3378,         -4.5,        -4.75,         18.5
   3379,         -4.5,        -4.75,          18.
   3380,         -4.5,        -4.75,         17.5
   3381,         -4.5,        -4.75,          17.
   3382,         -4.5,        -4.75,         16.5
   3383,         -4.5,        -4.75,          16.
   3384,         -4.5,        -4.75,         15.5
   3385,         -4.5,        -4.75,          15.
   3386,         -4.5,        -4.75,         14.5
   3387,         -4.5,        -4.75,          14.
   3388,         -4.5,        -4.75,         13.5
   3389,         -4.5,        -4.75,          13.
   3390,         -4.5,        -4.75,         12.5
   3391,         -4.5,        -4.75,          12.
   3392,         -4.5,        -4.75,         11.5
   3393,         -4.5,        -4.75,          11.
   3394,         -4.5,        -4.75,         10.5
   3395,         -4.5,        -4.75,          10.
   3396,         -4.5,        -4.75,          9.5
   3397,         -4.5,        -4.75,           9.
   3398,         -4.5,        -4.75,          8.5
   3399,         -4.5,        -4.75,           8.
   3400,         -4.5,        -4.75,          7.5
   3401,         -4.5,        -4.75,           7.
   3402,         -4.5,        -4.75,          6.5
   3403,         -4.5,        -4.75,           6.
   3404,         -4.5,        -4.75,          5.5
   3405,         -4.5,        -4.75,           5.
   3406,         -4.5,        -4.75,          4.5
   3407,         -4.5,        -4.75,           4.
   3408,         -4.5,        -4.75,          3.5
   3409,         -4.5,        -4.75,           3.
   3410,         -4.5,        -4.75,          2.5
   3411,         -4.5,        -4.75,           2.
   3412,         -4.5,        -4.75,          1.5
   3413,         -4.5,        -4.75,           1.
   3414,         -4.5,        -4.75,          0.5
   3415,          -4.,        -4.75,         24.5
   3416,          -4.,        -4.75,          24.
   3417,          -4.,        -4.75,         23.5
   3418,          -4.,        -4.75,          23.
   3419,          -4.,        -4.75,         22.5
   3420,          -4.,        -4.75,          22.
   3421,          -4.,        -4.75,         21.5
   3422,          -4.,        -4.75,          21.
   3423,          -4.,        -4.75,         20.5
   3424,          -4.,        -4.75,          20.
   3425,          -4.,        -4.75,         19.5
   3426,          -4.,        -4.75,          19.
   3427,          -4.,        -4.75,         18.5
   3428,          -4.,        -4.75,          18.
   3429,          -4.,        -4.75,         17.5
   3430,          -4.,        -4.75,          17.
   3431,          -4.,        -4.75,         16.5
   3432,          -4.,        -4.75,          16.
   3433,          -4.,        -4.75,         15.5
   3434,          -4.,        -4.75,          15.
   3435,          -4.,        -4.75,         14.5
   3436,          -4.,        -4.75,          14.
   3437,          -4.,        -4.75,         13.5
   3438,          -4.,        -4.75,          13.
   3439,          -4.,        -4.75,         12.5
   3440,          -4.,        -4.75,          12.
   3441,          -4.,        -4.75,         11.5
   3442,          -4.,        -4.75,          11.
   3443,          -4.,        -4.75,         10.5
   3444,          -4.,        -4.75,          10.
   3445,          -4.,        -4.75,          9.5
   3446,          -4.,        -4.75,           9.
   3447,          -4.,        -4.75,          8.5
   3448,          -4.,        -4.75,           8.
   3449,          -4.,        -4.75,          7.5
   3450,          -4.,        -4.75,           7.
   3451,          -4.,        -4.75,          6.5
   3452,          -4.,        -4.75,           6.
   3453,          -4.,        -4.75,          5.5
   3454,          -4.,        -4.75,           5.
   3455,          -4.,        -4.75,          4.5
   3456,          -4.,        -4.75,           4.
   3457,          -4.,        -4.75,          3.5
   3458,          -4.,        -4.75,           3.
   3459,          -4.,        -4.75,          2.5
   3460,          -4.,        -4.75,           2.
   3461,          -4.,        -4.75,          1.5
   3462,          -4.,        -4.75,           1.
   3463,          -4.,        -4.75,          0.5
   3464,         -3.5,        -4.75,         24.5
   3465,         -3.5,        -4.75,          24.
   3466,         -3.5,        -4.75,         23.5
   3467,         -3.5,        -4.75,          23.
   3468,         -3.5,        -4.75,         22.5
   3469,         -3.5,        -4.75,          22.
   3470,         -3.5,        -4.75,         21.5
   3471,         -3.5,        -4.75,          21.
   3472,         -3.5,        -4.75,         20.5
   3473,         -3.5,        -4.75,          20.
   3474,         -3.5,        -4.75,         19.5
   3475,         -3.5,        -4.75,          19.
   3476,         -3.5,        -4.75,         18.5
   3477,         -3.5,        -4.75,          18.
   3478,         -3.5,        -4.75,         17.5
   3479,         -3.5,        -4.75,          17.
   3480,         -3.5,        -4.75,         16.5
   3481,         -3.5,        -4.75,          16.
   3482,         -3.5,        -4.75,         15.5
   3483,         -3.5,        -4.75,          15.
   3484,         -3.5,        -4.75,         14.5
   3485,         -3.5,        -4.75,          14.
   3486,         -3.5,        -4.75,         13.5
   3487,         -3.5,        -4.75,          13.
   3488,         -3.5,        -4.75,         12.5
   3489,         -3.5,        -4.75,          12.
   3490,         -3.5,        -4.75,         11.5
   3491,         -3.5,        -4.75,          11.
   3492,         -3.5,        -4.75,         10.5
   3493,         -3.5,        -4.75,          10.
   3494,         -3.5,        -4.75,          9.5
   3495,         -3.5,        -4.75,           9.
   3496,         -3.5,        -4.75,          8.5
   3497,         -3.5,        -4.75,           8.
   3498,         -3.5,        -4.75,          7.5
   3499,         -3.5,        -4.75,           7.
   3500,         -3.5,        -4.75,          6.5
   3501,         -3.5,        -4.75,           6.
   3502,         -3.5,        -4.75,          5.5
   3503,         -3.5,        -4.75,           5.
   3504,         -3.5,        -4.75,          4.5
   3505,         -3.5,        -4.75,           4.
   3506,         -3.5,        -4.75,          3.5
   3507,         -3.5,        -4.75,           3.
   3508,         -3.5,        -4.75,          2.5
   3509,         -3.5,        -4.75,           2.
   3510,         -3.5,        -4.75,          1.5
   3511,         -3.5,        -4.75,           1.
   3512,         -3.5,        -4.75,          0.5
   3513,          -3.,        -4.75,         24.5
   3514,          -3.,        -4.75,          24.
   3515,          -3.,        -4.75,         23.5
   3516,          -3.,        -4.75,          23.
   3517,          -3.,        -4.75,         22.5
   3518,          -3.,        -4.75,          22.
   3519,          -3.,        -4.75,         21.5
   3520,          -3.,        -4.75,          21.
   3521,          -3.,        -4.75,         20.5
   3522,          -3.,        -4.75,          20.
   3523,          -3.,        -4.75,         19.5
   3524,          -3.,        -4.75,          19.
   3525,          -3.,        -4.75,         18.5
   3526,          -3.,        -4.75,          18.
   3527,          -3.,        -4.75,         17.5
   3528,          -3.,        -4.75,          17.
   3529,          -3.,        -4.75,         16.5
   3530,          -3.,        -4.75,          16.
   3531,          -3.,        -4.75,         15.5
   3532,          -3.,        -4.75,          15.
   3533,          -3.,        -4.75,         14.5
   3534,          -3.,        -4.75,          14.
   3535,          -3.,        -4.75,         13.5
   3536,          -3.,        -4.75,          13.
   3537,          -3.,        -4.75,         12.5
   3538,          -3.,        -4.75,          12.
   3539,          -3.,        -4.75,         11.5
   3540,          -3.,        -4.75,          11.
   3541,          -3.,        -4.75,         10.5
   3542,          -3.,        -4.75,          10.
   3543,          -3.,        -4.75,          9.5
   3544,          -3.,        -4.75,           9.
   3545,          -3.,        -4.75,          8.5
   3546,          -3.,        -4.75,           8.
   3547,          -3.,        -4.75,          7.5
   3548,          -3.,        -4.75,           7.
   3549,          -3.,        -4.75,          6.5
   3550,          -3.,        -4.75,           6.
   3551,          -3.,        -4.75,          5.5
   3552,          -3.,        -4.75,           5.
   3553,          -3.,        -4.75,          4.5
   3554,          -3.,        -4.75,           4.
   3555,          -3.,        -4.75,          3.5
   3556,          -3.,        -4.75,           3.
   3557,          -3.,        -4.75,          2.5
   3558,          -3.,        -4.75,           2.
   3559,          -3.,        -4.75,          1.5
   3560,          -3.,        -4.75,           1.
   3561,          -3.,        -4.75,          0.5
   3562,         -2.5,        -4.75,         24.5
   3563,         -2.5,        -4.75,          24.
   3564,         -2.5,        -4.75,         23.5
   3565,         -2.5,        -4.75,          23.
   3566,         -2.5,        -4.75,         22.5
   3567,         -2.5,        -4.75,          22.
   3568,         -2.5,        -4.75,         21.5
   3569,         -2.5,        -4.75,          21.
   3570,         -2.5,        -4.75,         20.5
   3571,         -2.5,        -4.75,          20.
   3572,         -2.5,        -4.75,         19.5
   3573,         -2.5,        -4.75,          19.
   3574,         -2.5,        -4.75,         18.5
   3575,         -2.5,        -4.75,          18.
   3576,         -2.5,        -4.75,         17.5
   3577,         -2.5,        -4.75,          17.
   3578,         -2.5,        -4.75,         16.5
   3579,         -2.5,        -4.75,          16.
   3580,         -2.5,        -4.75,         15.5
   3581,         -2.5,        -4.75,          15.
   3582,         -2.5,        -4.75,         14.5
   3583,         -2.5,        -4.75,          14.
   3584,         -2.5,        -4.75,         13.5
   3585,         -2.5,        -4.75,          13.
   3586,         -2.5,        -4.75,         12.5
   3587,         -2.5,        -4.75,          12.
   3588,         -2.5,        -4.75,         11.5
   3589,         -2.5,        -4.75,          11.
   3590,         -2.5,        -4.75,         10.5
   3591,         -2.5,        -4.75,          10.
   3592,         -2.5,        -4.75,          9.5
   3593,         -2.5,        -4.75,           9.
   3594,         -2.5,        -4.75,          8.5
   3595,         -2.5,        -4.75,           8.
   3596,         -2.5,        -4.75,          7.5
   3597,         -2.5,        -4.75,           7.
   3598,         -2.5,        -4.75,          6.5
   3599,         -2.5,        -4.75,           6.
   3600,         -2.5,        -4.75,          5.5
   3601,         -2.5,        -4.75,           5.
   3602,         -2.5,        -4.75,          4.5
   3603,         -2.5,        -4.75,           4.
   3604,         -2.5,        -4.75,          3.5
   3605,         -2.5,        -4.75,           3.
   3606,         -2.5,        -4.75,          2.5
   3607,         -2.5,        -4.75,           2.
   3608,         -2.5,        -4.75,          1.5
   3609,         -2.5,        -4.75,           1.
   3610,         -2.5,        -4.75,          0.5
   3611,          -2.,        -4.75,         24.5
   3612,          -2.,        -4.75,          24.
   3613,          -2.,        -4.75,         23.5
   3614,          -2.,        -4.75,          23.
   3615,          -2.,        -4.75,         22.5
   3616,          -2.,        -4.75,          22.
   3617,          -2.,        -4.75,         21.5
   3618,          -2.,        -4.75,          21.
   3619,          -2.,        -4.75,         20.5
   3620,          -2.,        -4.75,          20.
   3621,          -2.,        -4.75,         19.5
   3622,          -2.,        -4.75,          19.
   3623,          -2.,        -4.75,         18.5
   3624,          -2.,        -4.75,          18.
   3625,          -2.,        -4.75,         17.5
   3626,          -2.,        -4.75,          17.
   3627,          -2.,        -4.75,         16.5
   3628,          -2.,        -4.75,          16.
   3629,          -2.,        -4.75,         15.5
   3630,          -2.,        -4.75,          15.
   3631,          -2.,        -4.75,         14.5
   3632,          -2.,        -4.75,          14.
   3633,          -2.,        -4.75,         13.5
   3634,          -2.,        -4.75,          13.
   3635,          -2.,        -4.75,         12.5
   3636,          -2.,        -4.75,          12.
   3637,          -2.,        -4.75,         11.5
   3638,          -2.,        -4.75,          11.
   3639,          -2.,        -4.75,         10.5
   3640,          -2.,        -4.75,          10.
   3641,          -2.,        -4.75,          9.5
   3642,          -2.,        -4.75,           9.
   3643,          -2.,        -4.75,          8.5
   3644,          -2.,        -4.75,           8.
   3645,          -2.,        -4.75,          7.5
   3646,          -2.,        -4.75,           7.
   3647,          -2.,        -4.75,          6.5
   3648,          -2.,        -4.75,           6.
   3649,          -2.,        -4.75,          5.5
   3650,          -2.,        -4.75,           5.
   3651,          -2.,        -4.75,          4.5
   3652,          -2.,        -4.75,           4.
   3653,          -2.,        -4.75,          3.5
   3654,          -2.,        -4.75,           3.
   3655,          -2.,        -4.75,          2.5
   3656,          -2.,        -4.75,           2.
   3657,          -2.,        -4.75,          1.5
   3658,          -2.,        -4.75,           1.
   3659,          -2.,        -4.75,          0.5
   3660,         -1.5,        -4.75,         24.5
   3661,         -1.5,        -4.75,          24.
   3662,         -1.5,        -4.75,         23.5
   3663,         -1.5,        -4.75,          23.
   3664,         -1.5,        -4.75,         22.5
   3665,         -1.5,        -4.75,          22.
   3666,         -1.5,        -4.75,         21.5
   3667,         -1.5,        -4.75,          21.
   3668,         -1.5,        -4.75,         20.5
   3669,         -1.5,        -4.75,          20.
   3670,         -1.5,        -4.75,         19.5
   3671,         -1.5,        -4.75,          19.
   3672,         -1.5,        -4.75,         18.5
   3673,         -1.5,        -4.75,          18.
   3674,         -1.5,        -4.75,         17.5
   3675,         -1.5,        -4.75,          17.
   3676,         -1.5,        -4.75,         16.5
   3677,         -1.5,        -4.75,          16.
   3678,         -1.5,        -4.75,         15.5
   3679,         -1.5,        -4.75,          15.
   3680,         -1.5,        -4.75,         14.5
   3681,         -1.5,        -4.75,          14.
   3682,         -1.5,        -4.75,         13.5
   3683,         -1.5,        -4.75,          13.
   3684,         -1.5,        -4.75,         12.5
   3685,         -1.5,        -4.75,          12.
   3686,         -1.5,        -4.75,         11.5
   3687,         -1.5,        -4.75,          11.
   3688,         -1.5,        -4.75,         10.5
   3689,         -1.5,        -4.75,          10.
   3690,         -1.5,        -4.75,          9.5
   3691,         -1.5,        -4.75,           9.
   3692,         -1.5,        -4.75,          8.5
   3693,         -1.5,        -4.75,           8.
   3694,         -1.5,        -4.75,          7.5
   3695,         -1.5,        -4.75,           7.
   3696,         -1.5,        -4.75,          6.5
   3697,         -1.5,        -4.75,           6.
   3698,         -1.5,        -4.75,          5.5
   3699,         -1.5,        -4.75,           5.
   3700,         -1.5,        -4.75,          4.5
   3701,         -1.5,        -4.75,           4.
   3702,         -1.5,        -4.75,          3.5
   3703,         -1.5,        -4.75,           3.
   3704,         -1.5,        -4.75,          2.5
   3705,         -1.5,        -4.75,           2.
   3706,         -1.5,        -4.75,          1.5
   3707,         -1.5,        -4.75,           1.
   3708,         -1.5,        -4.75,          0.5
   3709,          -1.,        -4.75,         24.5
   3710,          -1.,        -4.75,          24.
   3711,          -1.,        -4.75,         23.5
   3712,          -1.,        -4.75,          23.
   3713,          -1.,        -4.75,         22.5
   3714,          -1.,        -4.75,          22.
   3715,          -1.,        -4.75,         21.5
   3716,          -1.,        -4.75,          21.
   3717,          -1.,        -4.75,         20.5
   3718,          -1.,        -4.75,          20.
   3719,          -1.,        -4.75,         19.5
   3720,          -1.,        -4.75,          19.
   3721,          -1.,        -4.75,         18.5
   3722,          -1.,        -4.75,          18.
   3723,          -1.,        -4.75,         17.5
   3724,          -1.,        -4.75,          17.
   3725,          -1.,        -4.75,         16.5
   3726,          -1.,        -4.75,          16.
   3727,          -1.,        -4.75,         15.5
   3728,          -1.,        -4.75,          15.
   3729,          -1.,        -4.75,         14.5
   3730,          -1.,        -4.75,          14.
   3731,          -1.,        -4.75,         13.5
   3732,          -1.,        -4.75,          13.
   3733,          -1.,        -4.75,         12.5
   3734,          -1.,        -4.75,          12.
   3735,          -1.,        -4.75,         11.5
   3736,          -1.,        -4.75,          11.
   3737,          -1.,        -4.75,         10.5
   3738,          -1.,        -4.75,          10.
   3739,          -1.,        -4.75,          9.5
   3740,          -1.,        -4.75,           9.
   3741,          -1.,        -4.75,          8.5
   3742,          -1.,        -4.75,           8.
   3743,          -1.,        -4.75,          7.5
   3744,          -1.,        -4.75,           7.
   3745,          -1.,        -4.75,          6.5
   3746,          -1.,        -4.75,           6.
   3747,          -1.,        -4.75,          5.5
   3748,          -1.,        -4.75,           5.
   3749,          -1.,        -4.75,          4.5
   3750,          -1.,        -4.75,           4.
   3751,          -1.,        -4.75,          3.5
   3752,          -1.,        -4.75,           3.
   3753,          -1.,        -4.75,          2.5
   3754,          -1.,        -4.75,           2.
   3755,          -1.,        -4.75,          1.5
   3756,          -1.,        -4.75,           1.
   3757,          -1.,        -4.75,          0.5
   3758,         -0.5,        -4.75,         24.5
   3759,         -0.5,        -4.75,          24.
   3760,         -0.5,        -4.75,         23.5
   3761,         -0.5,        -4.75,          23.
   3762,         -0.5,        -4.75,         22.5
   3763,         -0.5,        -4.75,          22.
   3764,         -0.5,        -4.75,         21.5
   3765,         -0.5,        -4.75,          21.
   3766,         -0.5,        -4.75,         20.5
   3767,         -0.5,        -4.75,          20.
   3768,         -0.5,        -4.75,         19.5
   3769,         -0.5,        -4.75,          19.
   3770,         -0.5,        -4.75,         18.5
   3771,         -0.5,        -4.75,          18.
   3772,         -0.5,        -4.75,         17.5
   3773,         -0.5,        -4.75,          17.
   3774,         -0.5,        -4.75,         16.5
   3775,         -0.5,        -4.75,          16.
   3776,         -0.5,        -4.75,         15.5
   3777,         -0.5,        -4.75,          15.
   3778,         -0.5,        -4.75,         14.5
   3779,         -0.5,        -4.75,          14.
   3780,         -0.5,        -4.75,         13.5
   3781,         -0.5,        -4.75,          13.
   3782,         -0.5,        -4.75,         12.5
   3783,         -0.5,        -4.75,          12.
   3784,         -0.5,        -4.75,         11.5
   3785,         -0.5,        -4.75,          11.
   3786,         -0.5,        -4.75,         10.5
   3787,         -0.5,        -4.75,          10.
   3788,         -0.5,        -4.75,          9.5
   3789,         -0.5,        -4.75,           9.
   3790,         -0.5,        -4.75,          8.5
   3791,         -0.5,        -4.75,           8.
   3792,         -0.5,        -4.75,          7.5
   3793,         -0.5,        -4.75,           7.
   3794,         -0.5,        -4.75,          6.5
   3795,         -0.5,        -4.75,           6.
   3796,         -0.5,        -4.75,          5.5
   3797,         -0.5,        -4.75,           5.
   3798,         -0.5,        -4.75,          4.5
   3799,         -0.5,        -4.75,           4.
   3800,         -0.5,        -4.75,          3.5
   3801,         -0.5,        -4.75,           3.
   3802,         -0.5,        -4.75,          2.5
   3803,         -0.5,        -4.75,           2.
   3804,         -0.5,        -4.75,          1.5
   3805,         -0.5,        -4.75,           1.
   3806,         -0.5,        -4.75,          0.5
   3807,           0.,        -4.75,         24.5
   3808,           0.,        -4.75,          24.
   3809,           0.,        -4.75,         23.5
   3810,           0.,        -4.75,          23.
   3811,           0.,        -4.75,         22.5
   3812,           0.,        -4.75,          22.
   3813,           0.,        -4.75,         21.5
   3814,           0.,        -4.75,          21.
   3815,           0.,        -4.75,         20.5
   3816,           0.,        -4.75,          20.
   3817,           0.,        -4.75,         19.5
   3818,           0.,        -4.75,          19.
   3819,           0.,        -4.75,         18.5
   3820,           0.,        -4.75,          18.
   3821,           0.,        -4.75,         17.5
   3822,           0.,        -4.75,          17.
   3823,           0.,        -4.75,         16.5
   3824,           0.,        -4.75,          16.
   3825,           0.,        -4.75,         15.5
   3826,           0.,        -4.75,          15.
   3827,           0.,        -4.75,         14.5
   3828,           0.,        -4.75,          14.
   3829,           0.,        -4.75,         13.5
   3830,           0.,        -4.75,          13.
   3831,           0.,        -4.75,         12.5
   3832,           0.,        -4.75,          12.
   3833,           0.,        -4.75,         11.5
   3834,           0.,        -4.75,          11.
   3835,           0.,        -4.75,         10.5
   3836,           0.,        -4.75,          10.
   3837,           0.,        -4.75,          9.5
   3838,           0.,        -4.75,           9.
   3839,           0.,        -4.75,          8.5
   3840,           0.,        -4.75,           8.
   3841,           0.,        -4.75,          7.5
   3842,           0.,        -4.75,           7.
   3843,           0.,        -4.75,          6.5
   3844,           0.,        -4.75,           6.
   3845,           0.,        -4.75,          5.5
   3846,           0.,        -4.75,           5.
   3847,           0.,        -4.75,          4.5
   3848,           0.,        -4.75,           4.
   3849,           0.,        -4.75,          3.5
   3850,           0.,        -4.75,           3.
   3851,           0.,        -4.75,          2.5
   3852,           0.,        -4.75,           2.
   3853,           0.,        -4.75,          1.5
   3854,           0.,        -4.75,           1.
   3855,           0.,        -4.75,          0.5
   3856,          0.5,        -4.75,         24.5
   3857,          0.5,        -4.75,          24.
   3858,          0.5,        -4.75,         23.5
   3859,          0.5,        -4.75,          23.
   3860,          0.5,        -4.75,         22.5
   3861,          0.5,        -4.75,          22.
   3862,          0.5,        -4.75,         21.5
   3863,          0.5,        -4.75,          21.
   3864,          0.5,        -4.75,         20.5
   3865,          0.5,        -4.75,          20.
   3866,          0.5,        -4.75,         19.5
   3867,          0.5,        -4.75,          19.
   3868,          0.5,        -4.75,         18.5
   3869,          0.5,        -4.75,          18.
   3870,          0.5,        -4.75,         17.5
   3871,          0.5,        -4.75,          17.
   3872,          0.5,        -4.75,         16.5
   3873,          0.5,        -4.75,          16.
   3874,          0.5,        -4.75,         15.5
   3875,          0.5,        -4.75,          15.
   3876,          0.5,        -4.75,         14.5
   3877,          0.5,        -4.75,          14.
   3878,          0.5,        -4.75,         13.5
   3879,          0.5,        -4.75,          13.
   3880,          0.5,        -4.75,         12.5
   3881,          0.5,        -4.75,          12.
   3882,          0.5,        -4.75,         11.5
   3883,          0.5,        -4.75,          11.
   3884,          0.5,        -4.75,         10.5
   3885,          0.5,        -4.75,          10.
   3886,          0.5,        -4.75,          9.5
   3887,          0.5,        -4.75,           9.
   3888,          0.5,        -4.75,          8.5
   3889,          0.5,        -4.75,           8.
   3890,          0.5,        -4.75,          7.5
   3891,          0.5,        -4.75,           7.
   3892,          0.5,        -4.75,          6.5
   3893,          0.5,        -4.75,           6.
   3894,          0.5,        -4.75,          5.5
   3895,          0.5,        -4.75,           5.
   3896,          0.5,        -4.75,          4.5
   3897,          0.5,        -4.75,           4.
   3898,          0.5,        -4.75,          3.5
   3899,          0.5,        -4.75,           3.
   3900,          0.5,        -4.75,          2.5
   3901,          0.5,        -4.75,           2.
   3902,          0.5,        -4.75,          1.5
   3903,          0.5,        -4.75,           1.
   3904,          0.5,        -4.75,          0.5
   3905,           1.,        -4.75,         24.5
   3906,           1.,        -4.75,          24.
   3907,           1.,        -4.75,         23.5
   3908,           1.,        -4.75,          23.
   3909,           1.,        -4.75,         22.5
   3910,           1.,        -4.75,          22.
   3911,           1.,        -4.75,         21.5
   3912,           1.,        -4.75,          21.
   3913,           1.,        -4.75,         20.5
   3914,           1.,        -4.75,          20.
   3915,           1.,        -4.75,         19.5
   3916,           1.,        -4.75,          19.
   3917,           1.,        -4.75,         18.5
   3918,           1.,        -4.75,          18.
   3919,           1.,        -4.75,         17.5
   3920,           1.,        -4.75,          17.
   3921,           1.,        -4.75,         16.5
   3922,           1.,        -4.75,          16.
   3923,           1.,        -4.75,         15.5
   3924,           1.,        -4.75,          15.
   3925,           1.,        -4.75,         14.5
   3926,           1.,        -4.75,          14.
   3927,           1.,        -4.75,         13.5
   3928,           1.,        -4.75,          13.
   3929,           1.,        -4.75,         12.5
   3930,           1.,        -4.75,          12.
   3931,           1.,        -4.75,         11.5
   3932,           1.,        -4.75,          11.
   3933,           1.,        -4.75,         10.5
   3934,           1.,        -4.75,          10.
   3935,           1.,        -4.75,          9.5
   3936,           1.,        -4.75,           9.
   3937,           1.,        -4.75,          8.5
   3938,           1.,        -4.75,           8.
   3939,           1.,        -4.75,          7.5
   3940,           1.,        -4.75,           7.
   3941,           1.,        -4.75,          6.5
   3942,           1.,        -4.75,           6.
   3943,           1.,        -4.75,          5.5
   3944,           1.,        -4.75,           5.
   3945,           1.,        -4.75,          4.5
   3946,           1.,        -4.75,           4.
   3947,           1.,        -4.75,          3.5
   3948,           1.,        -4.75,           3.
   3949,           1.,        -4.75,          2.5
   3950,           1.,        -4.75,           2.
   3951,           1.,        -4.75,          1.5
   3952,           1.,        -4.75,           1.
   3953,           1.,        -4.75,          0.5
   3954,          1.5,        -4.75,         24.5
   3955,          1.5,        -4.75,          24.
   3956,          1.5,        -4.75,         23.5
   3957,          1.5,        -4.75,          23.
   3958,          1.5,        -4.75,         22.5
   3959,          1.5,        -4.75,          22.
   3960,          1.5,        -4.75,         21.5
   3961,          1.5,        -4.75,          21.
   3962,          1.5,        -4.75,         20.5
   3963,          1.5,        -4.75,          20.
   3964,          1.5,        -4.75,         19.5
   3965,          1.5,        -4.75,          19.
   3966,          1.5,        -4.75,         18.5
   3967,          1.5,        -4.75,          18.
   3968,          1.5,        -4.75,         17.5
   3969,          1.5,        -4.75,          17.
   3970,          1.5,        -4.75,         16.5
   3971,          1.5,        -4.75,          16.
   3972,          1.5,        -4.75,         15.5
   3973,          1.5,        -4.75,          15.
   3974,          1.5,        -4.75,         14.5
   3975,          1.5,        -4.75,          14.
   3976,          1.5,        -4.75,         13.5
   3977,          1.5,        -4.75,          13.
   3978,          1.5,        -4.75,         12.5
   3979,          1.5,        -4.75,          12.
   3980,          1.5,        -4.75,         11.5
   3981,          1.5,        -4.75,          11.
   3982,          1.5,        -4.75,         10.5
   3983,          1.5,        -4.75,          10.
   3984,          1.5,        -4.75,          9.5
   3985,          1.5,        -4.75,           9.
   3986,          1.5,        -4.75,          8.5
   3987,          1.5,        -4.75,           8.
   3988,          1.5,        -4.75,          7.5
   3989,          1.5,        -4.75,           7.
   3990,          1.5,        -4.75,          6.5
   3991,          1.5,        -4.75,           6.
   3992,          1.5,        -4.75,          5.5
   3993,          1.5,        -4.75,           5.
   3994,          1.5,        -4.75,          4.5
   3995,          1.5,        -4.75,           4.
   3996,          1.5,        -4.75,          3.5
   3997,          1.5,        -4.75,           3.
   3998,          1.5,        -4.75,          2.5
   3999,          1.5,        -4.75,           2.
   4000,          1.5,        -4.75,          1.5
   4001,          1.5,        -4.75,           1.
   4002,          1.5,        -4.75,          0.5
   4003,           2.,        -4.75,         24.5
   4004,           2.,        -4.75,          24.
   4005,           2.,        -4.75,         23.5
   4006,           2.,        -4.75,          23.
   4007,           2.,        -4.75,         22.5
   4008,           2.,        -4.75,          22.
   4009,           2.,        -4.75,         21.5
   4010,           2.,        -4.75,          21.
   4011,           2.,        -4.75,         20.5
   4012,           2.,        -4.75,          20.
   4013,           2.,        -4.75,         19.5
   4014,           2.,        -4.75,          19.
   4015,           2.,        -4.75,         18.5
   4016,           2.,        -4.75,          18.
   4017,           2.,        -4.75,         17.5
   4018,           2.,        -4.75,          17.
   4019,           2.,        -4.75,         16.5
   4020,           2.,        -4.75,          16.
   4021,           2.,        -4.75,         15.5
   4022,           2.,        -4.75,          15.
   4023,           2.,        -4.75,         14.5
   4024,           2.,        -4.75,          14.
   4025,           2.,        -4.75,         13.5
   4026,           2.,        -4.75,          13.
   4027,           2.,        -4.75,         12.5
   4028,           2.,        -4.75,          12.
   4029,           2.,        -4.75,         11.5
   4030,           2.,        -4.75,          11.
   4031,           2.,        -4.75,         10.5
   4032,           2.,        -4.75,          10.
   4033,           2.,        -4.75,          9.5
   4034,           2.,        -4.75,           9.
   4035,           2.,        -4.75,          8.5
   4036,           2.,        -4.75,           8.
   4037,           2.,        -4.75,          7.5
   4038,           2.,        -4.75,           7.
   4039,           2.,        -4.75,          6.5
   4040,           2.,        -4.75,           6.
   4041,           2.,        -4.75,          5.5
   4042,           2.,        -4.75,           5.
   4043,           2.,        -4.75,          4.5
   4044,           2.,        -4.75,           4.
   4045,           2.,        -4.75,          3.5
   4046,           2.,        -4.75,           3.
   4047,           2.,        -4.75,          2.5
   4048,           2.,        -4.75,           2.
   4049,           2.,        -4.75,          1.5
   4050,           2.,        -4.75,           1.
   4051,           2.,        -4.75,          0.5
   4052,          2.5,        -4.75,         24.5
   4053,          2.5,        -4.75,          24.
   4054,          2.5,        -4.75,         23.5
   4055,          2.5,        -4.75,          23.
   4056,          2.5,        -4.75,         22.5
   4057,          2.5,        -4.75,          22.
   4058,          2.5,        -4.75,         21.5
   4059,          2.5,        -4.75,          21.
   4060,          2.5,        -4.75,         20.5
   4061,          2.5,        -4.75,          20.
   4062,          2.5,        -4.75,         19.5
   4063,          2.5,        -4.75,          19.
   4064,          2.5,        -4.75,         18.5
   4065,          2.5,        -4.75,          18.
   4066,          2.5,        -4.75,         17.5
   4067,          2.5,        -4.75,          17.
   4068,          2.5,        -4.75,         16.5
   4069,          2.5,        -4.75,          16.
   4070,          2.5,        -4.75,         15.5
   4071,          2.5,        -4.75,          15.
   4072,          2.5,        -4.75,         14.5
   4073,          2.5,        -4.75,          14.
   4074,          2.5,        -4.75,         13.5
   4075,          2.5,        -4.75,          13.
   4076,          2.5,        -4.75,         12.5
   4077,          2.5,        -4.75,          12.
   4078,          2.5,        -4.75,         11.5
   4079,          2.5,        -4.75,          11.
   4080,          2.5,        -4.75,         10.5
   4081,          2.5,        -4.75,          10.
   4082,          2.5,        -4.75,          9.5
   4083,          2.5,        -4.75,           9.
   4084,          2.5,        -4.75,          8.5
   4085,          2.5,        -4.75,           8.
   4086,          2.5,        -4.75,          7.5
   4087,          2.5,        -4.75,           7.
   4088,          2.5,        -4.75,          6.5
   4089,          2.5,        -4.75,           6.
   4090,          2.5,        -4.75,          5.5
   4091,          2.5,        -4.75,           5.
   4092,          2.5,        -4.75,          4.5
   4093,          2.5,        -4.75,           4.
   4094,          2.5,        -4.75,          3.5
   4095,          2.5,        -4.75,           3.
   4096,          2.5,        -4.75,          2.5
   4097,          2.5,        -4.75,           2.
   4098,          2.5,        -4.75,          1.5
   4099,          2.5,        -4.75,           1.
   4100,          2.5,        -4.75,          0.5
   4101,           3.,        -4.75,         24.5
   4102,           3.,        -4.75,          24.
   4103,           3.,        -4.75,         23.5
   4104,           3.,        -4.75,          23.
   4105,           3.,        -4.75,         22.5
   4106,           3.,        -4.75,          22.
   4107,           3.,        -4.75,         21.5
   4108,           3.,        -4.75,          21.
   4109,           3.,        -4.75,         20.5
   4110,           3.,        -4.75,          20.
   4111,           3.,        -4.75,         19.5
   4112,           3.,        -4.75,          19.
   4113,           3.,        -4.75,         18.5
   4114,           3.,        -4.75,          18.
   4115,           3.,        -4.75,         17.5
   4116,           3.,        -4.75,          17.
   4117,           3.,        -4.75,         16.5
   4118,           3.,        -4.75,          16.
   4119,           3.,        -4.75,         15.5
   4120,           3.,        -4.75,          15.
   4121,           3.,        -4.75,         14.5
   4122,           3.,        -4.75,          14.
   4123,           3.,        -4.75,         13.5
   4124,           3.,        -4.75,          13.
   4125,           3.,        -4.75,         12.5
   4126,           3.,        -4.75,          12.
   4127,           3.,        -4.75,         11.5
   4128,           3.,        -4.75,          11.
   4129,           3.,        -4.75,         10.5
   4130,           3.,        -4.75,          10.
   4131,           3.,        -4.75,          9.5
   4132,           3.,        -4.75,           9.
   4133,           3.,        -4.75,          8.5
   4134,           3.,        -4.75,           8.
   4135,           3.,        -4.75,          7.5
   4136,           3.,        -4.75,           7.
   4137,           3.,        -4.75,          6.5
   4138,           3.,        -4.75,           6.
   4139,           3.,        -4.75,          5.5
   4140,           3.,        -4.75,           5.
   4141,           3.,        -4.75,          4.5
   4142,           3.,        -4.75,           4.
   4143,           3.,        -4.75,          3.5
   4144,           3.,        -4.75,           3.
   4145,           3.,        -4.75,          2.5
   4146,           3.,        -4.75,           2.
   4147,           3.,        -4.75,          1.5
   4148,           3.,        -4.75,           1.
   4149,           3.,        -4.75,          0.5
   4150,          3.5,        -4.75,         24.5
   4151,          3.5,        -4.75,          24.
   4152,          3.5,        -4.75,         23.5
   4153,          3.5,        -4.75,          23.
   4154,          3.5,        -4.75,         22.5
   4155,          3.5,        -4.75,          22.
   4156,          3.5,        -4.75,         21.5
   4157,          3.5,        -4.75,          21.
   4158,          3.5,        -4.75,         20.5
   4159,          3.5,        -4.75,          20.
   4160,          3.5,        -4.75,         19.5
   4161,          3.5,        -4.75,          19.
   4162,          3.5,        -4.75,         18.5
   4163,          3.5,        -4.75,          18.
   4164,          3.5,        -4.75,         17.5
   4165,          3.5,        -4.75,          17.
   4166,          3.5,        -4.75,         16.5
   4167,          3.5,        -4.75,          16.
   4168,          3.5,        -4.75,         15.5
   4169,          3.5,        -4.75,          15.
   4170,          3.5,        -4.75,         14.5
   4171,          3.5,        -4.75,          14.
   4172,          3.5,        -4.75,         13.5
   4173,          3.5,        -4.75,          13.
   4174,          3.5,        -4.75,         12.5
   4175,          3.5,        -4.75,          12.
   4176,          3.5,        -4.75,         11.5
   4177,          3.5,        -4.75,          11.
   4178,          3.5,        -4.75,         10.5
   4179,          3.5,        -4.75,          10.
   4180,          3.5,        -4.75,          9.5
   4181,          3.5,        -4.75,           9.
   4182,          3.5,        -4.75,          8.5
   4183,          3.5,        -4.75,           8.
   4184,          3.5,        -4.75,          7.5
   4185,          3.5,        -4.75,           7.
   4186,          3.5,        -4.75,          6.5
   4187,          3.5,        -4.75,           6.
   4188,          3.5,        -4.75,          5.5
   4189,          3.5,        -4.75,           5.
   4190,          3.5,        -4.75,          4.5
   4191,          3.5,        -4.75,           4.
   4192,          3.5,        -4.75,          3.5
   4193,          3.5,        -4.75,           3.
   4194,          3.5,        -4.75,          2.5
   4195,          3.5,        -4.75,           2.
   4196,          3.5,        -4.75,          1.5
   4197,          3.5,        -4.75,           1.
   4198,          3.5,        -4.75,          0.5
   4199,           4.,        -4.75,         24.5
   4200,           4.,        -4.75,          24.
   4201,           4.,        -4.75,         23.5
   4202,           4.,        -4.75,          23.
   4203,           4.,        -4.75,         22.5
   4204,           4.,        -4.75,          22.
   4205,           4.,        -4.75,         21.5
   4206,           4.,        -4.75,          21.
   4207,           4.,        -4.75,         20.5
   4208,           4.,        -4.75,          20.
   4209,           4.,        -4.75,         19.5
   4210,           4.,        -4.75,          19.
   4211,           4.,        -4.75,         18.5
   4212,           4.,        -4.75,          18.
   4213,           4.,        -4.75,         17.5
   4214,           4.,        -4.75,          17.
   4215,           4.,        -4.75,         16.5
   4216,           4.,        -4.75,          16.
   4217,           4.,        -4.75,         15.5
   4218,           4.,        -4.75,          15.
   4219,           4.,        -4.75,         14.5
   4220,           4.,        -4.75,          14.
   4221,           4.,        -4.75,         13.5
   4222,           4.,        -4.75,          13.
   4223,           4.,        -4.75,         12.5
   4224,           4.,        -4.75,          12.
   4225,           4.,        -4.75,         11.5
   4226,           4.,        -4.75,          11.
   4227,           4.,        -4.75,         10.5
   4228,           4.,        -4.75,          10.
   4229,           4.,        -4.75,          9.5
   4230,           4.,        -4.75,           9.
   4231,           4.,        -4.75,          8.5
   4232,           4.,        -4.75,           8.
   4233,           4.,        -4.75,          7.5
   4234,           4.,        -4.75,           7.
   4235,           4.,        -4.75,          6.5
   4236,           4.,        -4.75,           6.
   4237,           4.,        -4.75,          5.5
   4238,           4.,        -4.75,           5.
   4239,           4.,        -4.75,          4.5
   4240,           4.,        -4.75,           4.
   4241,           4.,        -4.75,          3.5
   4242,           4.,        -4.75,           3.
   4243,           4.,        -4.75,          2.5
   4244,           4.,        -4.75,           2.
   4245,           4.,        -4.75,          1.5
   4246,           4.,        -4.75,           1.
   4247,           4.,        -4.75,          0.5
   4248,          4.5,        -4.75,         24.5
   4249,          4.5,        -4.75,          24.
   4250,          4.5,        -4.75,         23.5
   4251,          4.5,        -4.75,          23.
   4252,          4.5,        -4.75,         22.5
   4253,          4.5,        -4.75,          22.
   4254,          4.5,        -4.75,         21.5
   4255,          4.5,        -4.75,          21.
   4256,          4.5,        -4.75,         20.5
   4257,          4.5,        -4.75,          20.
   4258,          4.5,        -4.75,         19.5
   4259,          4.5,        -4.75,          19.
   4260,          4.5,        -4.75,         18.5
   4261,          4.5,        -4.75,          18.
   4262,          4.5,        -4.75,         17.5
   4263,          4.5,        -4.75,          17.
   4264,          4.5,        -4.75,         16.5
   4265,          4.5,        -4.75,          16.
   4266,          4.5,        -4.75,         15.5
   4267,          4.5,        -4.75,          15.
   4268,          4.5,        -4.75,         14.5
   4269,          4.5,        -4.75,          14.
   4270,          4.5,        -4.75,         13.5
   4271,          4.5,        -4.75,          13.
   4272,          4.5,        -4.75,         12.5
   4273,          4.5,        -4.75,          12.
   4274,          4.5,        -4.75,         11.5
   4275,          4.5,        -4.75,          11.
   4276,          4.5,        -4.75,         10.5
   4277,          4.5,        -4.75,          10.
   4278,          4.5,        -4.75,          9.5
   4279,          4.5,        -4.75,           9.
   4280,          4.5,        -4.75,          8.5
   4281,          4.5,        -4.75,           8.
   4282,          4.5,        -4.75,          7.5
   4283,          4.5,        -4.75,           7.
   4284,          4.5,        -4.75,          6.5
   4285,          4.5,        -4.75,           6.
   4286,          4.5,        -4.75,          5.5
   4287,          4.5,        -4.75,           5.
   4288,          4.5,        -4.75,          4.5
   4289,          4.5,        -4.75,           4.
   4290,          4.5,        -4.75,          3.5
   4291,          4.5,        -4.75,           3.
   4292,          4.5,        -4.75,          2.5
   4293,          4.5,        -4.75,           2.
   4294,          4.5,        -4.75,          1.5
   4295,          4.5,        -4.75,           1.
   4296,          4.5,        -4.75,          0.5
   4297,           5.,        -4.75,         24.5
   4298,           5.,        -4.75,          24.
   4299,           5.,        -4.75,         23.5
   4300,           5.,        -4.75,          23.
   4301,           5.,        -4.75,         22.5
   4302,           5.,        -4.75,          22.
   4303,           5.,        -4.75,         21.5
   4304,           5.,        -4.75,          21.
   4305,           5.,        -4.75,         20.5
   4306,           5.,        -4.75,          20.
   4307,           5.,        -4.75,         19.5
   4308,           5.,        -4.75,          19.
   4309,           5.,        -4.75,         18.5
   4310,           5.,        -4.75,          18.
   4311,           5.,        -4.75,         17.5
   4312,           5.,        -4.75,          17.
   4313,           5.,        -4.75,         16.5
   4314,           5.,        -4.75,          16.
   4315,           5.,        -4.75,         15.5
   4316,           5.,        -4.75,          15.
   4317,           5.,        -4.75,         14.5
   4318,           5.,        -4.75,          14.
   4319,           5.,        -4.75,         13.5
   4320,           5.,        -4.75,          13.
   4321,           5.,        -4.75,         12.5
   4322,           5.,        -4.75,          12.
   4323,           5.,        -4.75,         11.5
   4324,           5.,        -4.75,          11.
   4325,           5.,        -4.75,         10.5
   4326,           5.,        -4.75,          10.
   4327,           5.,        -4.75,          9.5
   4328,           5.,        -4.75,           9.
   4329,           5.,        -4.75,          8.5
   4330,           5.,        -4.75,           8.
   4331,           5.,        -4.75,          7.5
   4332,           5.,        -4.75,           7.
   4333,           5.,        -4.75,          6.5
   4334,           5.,        -4.75,           6.
   4335,           5.,        -4.75,          5.5
   4336,           5.,        -4.75,           5.
   4337,           5.,        -4.75,          4.5
   4338,           5.,        -4.75,           4.
   4339,           5.,        -4.75,          3.5
   4340,           5.,        -4.75,           3.
   4341,           5.,        -4.75,          2.5
   4342,           5.,        -4.75,           2.
   4343,           5.,        -4.75,          1.5
   4344,           5.,        -4.75,           1.
   4345,           5.,        -4.75,          0.5
   4346,          5.5,        -4.75,         24.5
   4347,          5.5,        -4.75,          24.
   4348,          5.5,        -4.75,         23.5
   4349,          5.5,        -4.75,          23.
   4350,          5.5,        -4.75,         22.5
   4351,          5.5,        -4.75,          22.
   4352,          5.5,        -4.75,         21.5
   4353,          5.5,        -4.75,          21.
   4354,          5.5,        -4.75,         20.5
   4355,          5.5,        -4.75,          20.
   4356,          5.5,        -4.75,         19.5
   4357,          5.5,        -4.75,          19.
   4358,          5.5,        -4.75,         18.5
   4359,          5.5,        -4.75,          18.
   4360,          5.5,        -4.75,         17.5
   4361,          5.5,        -4.75,          17.
   4362,          5.5,        -4.75,         16.5
   4363,          5.5,        -4.75,          16.
   4364,          5.5,        -4.75,         15.5
   4365,          5.5,        -4.75,          15.
   4366,          5.5,        -4.75,         14.5
   4367,          5.5,        -4.75,          14.
   4368,          5.5,        -4.75,         13.5
   4369,          5.5,        -4.75,          13.
   4370,          5.5,        -4.75,         12.5
   4371,          5.5,        -4.75,          12.
   4372,          5.5,        -4.75,         11.5
   4373,          5.5,        -4.75,          11.
   4374,          5.5,        -4.75,         10.5
   4375,          5.5,        -4.75,          10.
   4376,          5.5,        -4.75,          9.5
   4377,          5.5,        -4.75,           9.
   4378,          5.5,        -4.75,          8.5
   4379,          5.5,        -4.75,           8.
   4380,          5.5,        -4.75,          7.5
   4381,          5.5,        -4.75,           7.
   4382,          5.5,        -4.75,          6.5
   4383,          5.5,        -4.75,           6.
   4384,          5.5,        -4.75,          5.5
   4385,          5.5,        -4.75,           5.
   4386,          5.5,        -4.75,          4.5
   4387,          5.5,        -4.75,           4.
   4388,          5.5,        -4.75,          3.5
   4389,          5.5,        -4.75,           3.
   4390,          5.5,        -4.75,          2.5
   4391,          5.5,        -4.75,           2.
   4392,          5.5,        -4.75,          1.5
   4393,          5.5,        -4.75,           1.
   4394,          5.5,        -4.75,          0.5
   4395,  -14.1361866,  -2.61121678,         24.5
   4396,  -14.1361866,  -2.61121678,          24.
   4397,  -14.1361866,  -2.61121678,         23.5
   4398,  -14.1361866,  -2.61121678,          23.
   4399,  -14.1361866,  -2.61121678,         22.5
   4400,  -14.1361866,  -2.61121678,          22.
   4401,  -14.1361866,  -2.61121678,         21.5
   4402,  -14.1361866,  -2.61121678,          21.
   4403,  -14.1361866,  -2.61121678,         20.5
   4404,  -14.1361866,  -2.61121678,          20.
   4405,  -14.1361866,  -2.61121678,         19.5
   4406,  -14.1361866,  -2.61121678,          19.
   4407,  -14.1361866,  -2.61121678,         18.5
   4408,  -14.1361866,  -2.61121678,          18.
   4409,  -14.1361866,  -2.61121678,         17.5
   4410,  -14.1361866,  -2.61121678,          17.
   4411,  -14.1361866,  -2.61121678,         16.5
   4412,  -14.1361866,  -2.61121678,          16.
   4413,  -14.1361866,  -2.61121678,         15.5
   4414,  -14.1361866,  -2.61121678,          15.
   4415,  -14.1361866,  -2.61121678,         14.5
   4416,  -14.1361866,  -2.61121678,          14.
   4417,  -14.1361866,  -2.61121678,         13.5
   4418,  -14.1361866,  -2.61121678,          13.
   4419,  -14.1361866,  -2.61121678,         12.5
   4420,  -14.1361866,  -2.61121678,          12.
   4421,  -14.1361866,  -2.61121678,         11.5
   4422,  -14.1361866,  -2.61121678,          11.
   4423,  -14.1361866,  -2.61121678,         10.5
   4424,  -14.1361866,  -2.61121678,          10.
   4425,  -14.1361866,  -2.61121678,          9.5
   4426,  -14.1361866,  -2.61121678,           9.
   4427,  -14.1361866,  -2.61121678,          8.5
   4428,  -14.1361866,  -2.61121678,           8.
   4429,  -14.1361866,  -2.61121678,          7.5
   4430,  -14.1361866,  -2.61121678,           7.
   4431,  -14.1361866,  -2.61121678,          6.5
   4432,  -14.1361866,  -2.61121678,           6.
   4433,  -14.1361866,  -2.61121678,          5.5
   4434,  -14.1361866,  -2.61121678,           5.
   4435,  -14.1361866,  -2.61121678,          4.5
   4436,  -14.1361866,  -2.61121678,           4.
   4437,  -14.1361866,  -2.61121678,          3.5
   4438,  -14.1361866,  -2.61121678,           3.
   4439,  -14.1361866,  -2.61121678,          2.5
   4440,  -14.1361866,  -2.61121678,           2.
   4441,  -14.1361866,  -2.61121678,          1.5
   4442,  -14.1361866,  -2.61121678,           1.
   4443,  -14.1361866,  -2.61121678,          0.5
   4444,   -13.657588,  -2.73702741,         24.5
   4445,   -13.657588,  -2.73702741,          24.
   4446,   -13.657588,  -2.73702741,         23.5
   4447,   -13.657588,  -2.73702741,          23.
   4448,   -13.657588,  -2.73702741,         22.5
   4449,   -13.657588,  -2.73702741,          22.
   4450,   -13.657588,  -2.73702741,         21.5
   4451,   -13.657588,  -2.73702741,          21.
   4452,   -13.657588,  -2.73702741,         20.5
   4453,   -13.657588,  -2.73702741,          20.
   4454,   -13.657588,  -2.73702741,         19.5
   4455,   -13.657588,  -2.73702741,          19.
   4456,   -13.657588,  -2.73702741,         18.5
   4457,   -13.657588,  -2.73702741,          18.
   4458,   -13.657588,  -2.73702741,         17.5
   4459,   -13.657588,  -2.73702741,          17.
   4460,   -13.657588,  -2.73702741,         16.5
   4461,   -13.657588,  -2.73702741,          16.
   4462,   -13.657588,  -2.73702741,         15.5
   4463,   -13.657588,  -2.73702741,          15.
   4464,   -13.657588,  -2.73702741,         14.5
   4465,   -13.657588,  -2.73702741,          14.
   4466,   -13.657588,  -2.73702741,         13.5
   4467,   -13.657588,  -2.73702741,          13.
   4468,   -13.657588,  -2.73702741,         12.5
   4469,   -13.657588,  -2.73702741,          12.
   4470,   -13.657588,  -2.73702741,         11.5
   4471,   -13.657588,  -2.73702741,          11.
   4472,   -13.657588,  -2.73702741,         10.5
   4473,   -13.657588,  -2.73702741,          10.
   4474,   -13.657588,  -2.73702741,          9.5
   4475,   -13.657588,  -2.73702741,           9.
   4476,   -13.657588,  -2.73702741,          8.5
   4477,   -13.657588,  -2.73702741,           8.
   4478,   -13.657588,  -2.73702741,          7.5
   4479,   -13.657588,  -2.73702741,           7.
   4480,   -13.657588,  -2.73702741,          6.5
   4481,   -13.657588,  -2.73702741,           6.
   4482,   -13.657588,  -2.73702741,          5.5
   4483,   -13.657588,  -2.73702741,           5.
   4484,   -13.657588,  -2.73702741,          4.5
   4485,   -13.657588,  -2.73702741,           4.
   4486,   -13.657588,  -2.73702741,          3.5
   4487,   -13.657588,  -2.73702741,           3.
   4488,   -13.657588,  -2.73702741,          2.5
   4489,   -13.657588,  -2.73702741,           2.
   4490,   -13.657588,  -2.73702741,          1.5
   4491,   -13.657588,  -2.73702741,           1.
   4492,   -13.657588,  -2.73702741,          0.5
   4493,  -13.1789885,  -2.86283827,         24.5
   4494,  -13.1789885,  -2.86283827,          24.
   4495,  -13.1789885,  -2.86283827,         23.5
   4496,  -13.1789885,  -2.86283827,          23.
   4497,  -13.1789885,  -2.86283827,         22.5
   4498,  -13.1789885,  -2.86283827,          22.
   4499,  -13.1789885,  -2.86283827,         21.5
   4500,  -13.1789885,  -2.86283827,          21.
   4501,  -13.1789885,  -2.86283827,         20.5
   4502,  -13.1789885,  -2.86283827,          20.
   4503,  -13.1789885,  -2.86283827,         19.5
   4504,  -13.1789885,  -2.86283827,          19.
   4505,  -13.1789885,  -2.86283827,         18.5
   4506,  -13.1789885,  -2.86283827,          18.
   4507,  -13.1789885,  -2.86283827,         17.5
   4508,  -13.1789885,  -2.86283827,          17.
   4509,  -13.1789885,  -2.86283827,         16.5
   4510,  -13.1789885,  -2.86283827,          16.
   4511,  -13.1789885,  -2.86283827,         15.5
   4512,  -13.1789885,  -2.86283827,          15.
   4513,  -13.1789885,  -2.86283827,         14.5
   4514,  -13.1789885,  -2.86283827,          14.
   4515,  -13.1789885,  -2.86283827,         13.5
   4516,  -13.1789885,  -2.86283827,          13.
   4517,  -13.1789885,  -2.86283827,         12.5
   4518,  -13.1789885,  -2.86283827,          12.
   4519,  -13.1789885,  -2.86283827,         11.5
   4520,  -13.1789885,  -2.86283827,          11.
   4521,  -13.1789885,  -2.86283827,         10.5
   4522,  -13.1789885,  -2.86283827,          10.
   4523,  -13.1789885,  -2.86283827,          9.5
   4524,  -13.1789885,  -2.86283827,           9.
   4525,  -13.1789885,  -2.86283827,          8.5
   4526,  -13.1789885,  -2.86283827,           8.
   4527,  -13.1789885,  -2.86283827,          7.5
   4528,  -13.1789885,  -2.86283827,           7.
   4529,  -13.1789885,  -2.86283827,          6.5
   4530,  -13.1789885,  -2.86283827,           6.
   4531,  -13.1789885,  -2.86283827,          5.5
   4532,  -13.1789885,  -2.86283827,           5.
   4533,  -13.1789885,  -2.86283827,          4.5
   4534,  -13.1789885,  -2.86283827,           4.
   4535,  -13.1789885,  -2.86283827,          3.5
   4536,  -13.1789885,  -2.86283827,           3.
   4537,  -13.1789885,  -2.86283827,          2.5
   4538,  -13.1789885,  -2.86283827,           2.
   4539,  -13.1789885,  -2.86283827,          1.5
   4540,  -13.1789885,  -2.86283827,           1.
   4541,  -13.1789885,  -2.86283827,          0.5
   4542,  -12.7003889,  -2.98864913,         24.5
   4543,  -12.7003889,  -2.98864913,          24.
   4544,  -12.7003889,  -2.98864913,         23.5
   4545,  -12.7003889,  -2.98864913,          23.
   4546,  -12.7003889,  -2.98864913,         22.5
   4547,  -12.7003889,  -2.98864913,          22.
   4548,  -12.7003889,  -2.98864913,         21.5
   4549,  -12.7003889,  -2.98864913,          21.
   4550,  -12.7003889,  -2.98864913,         20.5
   4551,  -12.7003889,  -2.98864913,          20.
   4552,  -12.7003889,  -2.98864913,         19.5
   4553,  -12.7003889,  -2.98864913,          19.
   4554,  -12.7003889,  -2.98864913,         18.5
   4555,  -12.7003889,  -2.98864913,          18.
   4556,  -12.7003889,  -2.98864913,         17.5
   4557,  -12.7003889,  -2.98864913,          17.
   4558,  -12.7003889,  -2.98864913,         16.5
   4559,  -12.7003889,  -2.98864913,          16.
   4560,  -12.7003889,  -2.98864913,         15.5
   4561,  -12.7003889,  -2.98864913,          15.
   4562,  -12.7003889,  -2.98864913,         14.5
   4563,  -12.7003889,  -2.98864913,          14.
   4564,  -12.7003889,  -2.98864913,         13.5
   4565,  -12.7003889,  -2.98864913,          13.
   4566,  -12.7003889,  -2.98864913,         12.5
   4567,  -12.7003889,  -2.98864913,          12.
   4568,  -12.7003889,  -2.98864913,         11.5
   4569,  -12.7003889,  -2.98864913,          11.
   4570,  -12.7003889,  -2.98864913,         10.5
   4571,  -12.7003889,  -2.98864913,          10.
   4572,  -12.7003889,  -2.98864913,          9.5
   4573,  -12.7003889,  -2.98864913,           9.
   4574,  -12.7003889,  -2.98864913,          8.5
   4575,  -12.7003889,  -2.98864913,           8.
   4576,  -12.7003889,  -2.98864913,          7.5
   4577,  -12.7003889,  -2.98864913,           7.
   4578,  -12.7003889,  -2.98864913,          6.5
   4579,  -12.7003889,  -2.98864913,           6.
   4580,  -12.7003889,  -2.98864913,          5.5
   4581,  -12.7003889,  -2.98864913,           5.
   4582,  -12.7003889,  -2.98864913,          4.5
   4583,  -12.7003889,  -2.98864913,           4.
   4584,  -12.7003889,  -2.98864913,          3.5
   4585,  -12.7003889,  -2.98864913,           3.
   4586,  -12.7003889,  -2.98864913,          2.5
   4587,  -12.7003889,  -2.98864913,           2.
   4588,  -12.7003889,  -2.98864913,          1.5
   4589,  -12.7003889,  -2.98864913,           1.
   4590,  -12.7003889,  -2.98864913,          0.5
   4591,  -12.2217903,  -3.11445975,         24.5
   4592,  -12.2217903,  -3.11445975,          24.
   4593,  -12.2217903,  -3.11445975,         23.5
   4594,  -12.2217903,  -3.11445975,          23.
   4595,  -12.2217903,  -3.11445975,         22.5
   4596,  -12.2217903,  -3.11445975,          22.
   4597,  -12.2217903,  -3.11445975,         21.5
   4598,  -12.2217903,  -3.11445975,          21.
   4599,  -12.2217903,  -3.11445975,         20.5
   4600,  -12.2217903,  -3.11445975,          20.
   4601,  -12.2217903,  -3.11445975,         19.5
   4602,  -12.2217903,  -3.11445975,          19.
   4603,  -12.2217903,  -3.11445975,         18.5
   4604,  -12.2217903,  -3.11445975,          18.
   4605,  -12.2217903,  -3.11445975,         17.5
   4606,  -12.2217903,  -3.11445975,          17.
   4607,  -12.2217903,  -3.11445975,         16.5
   4608,  -12.2217903,  -3.11445975,          16.
   4609,  -12.2217903,  -3.11445975,         15.5
   4610,  -12.2217903,  -3.11445975,          15.
   4611,  -12.2217903,  -3.11445975,         14.5
   4612,  -12.2217903,  -3.11445975,          14.
   4613,  -12.2217903,  -3.11445975,         13.5
   4614,  -12.2217903,  -3.11445975,          13.
   4615,  -12.2217903,  -3.11445975,         12.5
   4616,  -12.2217903,  -3.11445975,          12.
   4617,  -12.2217903,  -3.11445975,         11.5
   4618,  -12.2217903,  -3.11445975,          11.
   4619,  -12.2217903,  -3.11445975,         10.5
   4620,  -12.2217903,  -3.11445975,          10.
   4621,  -12.2217903,  -3.11445975,          9.5
   4622,  -12.2217903,  -3.11445975,           9.
   4623,  -12.2217903,  -3.11445975,          8.5
   4624,  -12.2217903,  -3.11445975,           8.
   4625,  -12.2217903,  -3.11445975,          7.5
   4626,  -12.2217903,  -3.11445975,           7.
   4627,  -12.2217903,  -3.11445975,          6.5
   4628,  -12.2217903,  -3.11445975,           6.
   4629,  -12.2217903,  -3.11445975,          5.5
   4630,  -12.2217903,  -3.11445975,           5.
   4631,  -12.2217903,  -3.11445975,          4.5
   4632,  -12.2217903,  -3.11445975,           4.
   4633,  -12.2217903,  -3.11445975,          3.5
   4634,  -12.2217903,  -3.11445975,           3.
   4635,  -12.2217903,  -3.11445975,          2.5
   4636,  -12.2217903,  -3.11445975,           2.
   4637,  -12.2217903,  -3.11445975,          1.5
   4638,  -12.2217903,  -3.11445975,           1.
   4639,  -12.2217903,  -3.11445975,          0.5
   4640,  -11.7431908,  -3.24027061,         24.5
   4641,  -11.7431908,  -3.24027061,          24.
   4642,  -11.7431908,  -3.24027061,         23.5
   4643,  -11.7431908,  -3.24027061,          23.
   4644,  -11.7431908,  -3.24027061,         22.5
   4645,  -11.7431908,  -3.24027061,          22.
   4646,  -11.7431908,  -3.24027061,         21.5
   4647,  -11.7431908,  -3.24027061,          21.
   4648,  -11.7431908,  -3.24027061,         20.5
   4649,  -11.7431908,  -3.24027061,          20.
   4650,  -11.7431908,  -3.24027061,         19.5
   4651,  -11.7431908,  -3.24027061,          19.
   4652,  -11.7431908,  -3.24027061,         18.5
   4653,  -11.7431908,  -3.24027061,          18.
   4654,  -11.7431908,  -3.24027061,         17.5
   4655,  -11.7431908,  -3.24027061,          17.
   4656,  -11.7431908,  -3.24027061,         16.5
   4657,  -11.7431908,  -3.24027061,          16.
   4658,  -11.7431908,  -3.24027061,         15.5
   4659,  -11.7431908,  -3.24027061,          15.
   4660,  -11.7431908,  -3.24027061,         14.5
   4661,  -11.7431908,  -3.24027061,          14.
   4662,  -11.7431908,  -3.24027061,         13.5
   4663,  -11.7431908,  -3.24027061,          13.
   4664,  -11.7431908,  -3.24027061,         12.5
   4665,  -11.7431908,  -3.24027061,          12.
   4666,  -11.7431908,  -3.24027061,         11.5
   4667,  -11.7431908,  -3.24027061,          11.
   4668,  -11.7431908,  -3.24027061,         10.5
   4669,  -11.7431908,  -3.24027061,          10.
   4670,  -11.7431908,  -3.24027061,          9.5
   4671,  -11.7431908,  -3.24027061,           9.
   4672,  -11.7431908,  -3.24027061,          8.5
   4673,  -11.7431908,  -3.24027061,           8.
   4674,  -11.7431908,  -3.24027061,          7.5
   4675,  -11.7431908,  -3.24027061,           7.
   4676,  -11.7431908,  -3.24027061,          6.5
   4677,  -11.7431908,  -3.24027061,           6.
   4678,  -11.7431908,  -3.24027061,          5.5
   4679,  -11.7431908,  -3.24027061,           5.
   4680,  -11.7431908,  -3.24027061,          4.5
   4681,  -11.7431908,  -3.24027061,           4.
   4682,  -11.7431908,  -3.24027061,          3.5
   4683,  -11.7431908,  -3.24027061,           3.
   4684,  -11.7431908,  -3.24027061,          2.5
   4685,  -11.7431908,  -3.24027061,           2.
   4686,  -11.7431908,  -3.24027061,          1.5
   4687,  -11.7431908,  -3.24027061,           1.
   4688,  -11.7431908,  -3.24027061,          0.5
   4689,  -11.2645912,  -3.36608148,         24.5
   4690,  -11.2645912,  -3.36608148,          24.
   4691,  -11.2645912,  -3.36608148,         23.5
   4692,  -11.2645912,  -3.36608148,          23.
   4693,  -11.2645912,  -3.36608148,         22.5
   4694,  -11.2645912,  -3.36608148,          22.
   4695,  -11.2645912,  -3.36608148,         21.5
   4696,  -11.2645912,  -3.36608148,          21.
   4697,  -11.2645912,  -3.36608148,         20.5
   4698,  -11.2645912,  -3.36608148,          20.
   4699,  -11.2645912,  -3.36608148,         19.5
   4700,  -11.2645912,  -3.36608148,          19.
   4701,  -11.2645912,  -3.36608148,         18.5
   4702,  -11.2645912,  -3.36608148,          18.
   4703,  -11.2645912,  -3.36608148,         17.5
   4704,  -11.2645912,  -3.36608148,          17.
   4705,  -11.2645912,  -3.36608148,         16.5
   4706,  -11.2645912,  -3.36608148,          16.
   4707,  -11.2645912,  -3.36608148,         15.5
   4708,  -11.2645912,  -3.36608148,          15.
   4709,  -11.2645912,  -3.36608148,         14.5
   4710,  -11.2645912,  -3.36608148,          14.
   4711,  -11.2645912,  -3.36608148,         13.5
   4712,  -11.2645912,  -3.36608148,          13.
   4713,  -11.2645912,  -3.36608148,         12.5
   4714,  -11.2645912,  -3.36608148,          12.
   4715,  -11.2645912,  -3.36608148,         11.5
   4716,  -11.2645912,  -3.36608148,          11.
   4717,  -11.2645912,  -3.36608148,         10.5
   4718,  -11.2645912,  -3.36608148,          10.
   4719,  -11.2645912,  -3.36608148,          9.5
   4720,  -11.2645912,  -3.36608148,           9.
   4721,  -11.2645912,  -3.36608148,          8.5
   4722,  -11.2645912,  -3.36608148,           8.
   4723,  -11.2645912,  -3.36608148,          7.5
   4724,  -11.2645912,  -3.36608148,           7.
   4725,  -11.2645912,  -3.36608148,          6.5
   4726,  -11.2645912,  -3.36608148,           6.
   4727,  -11.2645912,  -3.36608148,          5.5
   4728,  -11.2645912,  -3.36608148,           5.
   4729,  -11.2645912,  -3.36608148,          4.5
   4730,  -11.2645912,  -3.36608148,           4.
   4731,  -11.2645912,  -3.36608148,          3.5
   4732,  -11.2645912,  -3.36608148,           3.
   4733,  -11.2645912,  -3.36608148,          2.5
   4734,  -11.2645912,  -3.36608148,           2.
   4735,  -11.2645912,  -3.36608148,          1.5
   4736,  -11.2645912,  -3.36608148,           1.
   4737,  -11.2645912,  -3.36608148,          0.5
   4738,  -10.7859926,   -3.4918921,         24.5
   4739,  -10.7859926,   -3.4918921,          24.
   4740,  -10.7859926,   -3.4918921,         23.5
   4741,  -10.7859926,   -3.4918921,          23.
   4742,  -10.7859926,   -3.4918921,         22.5
   4743,  -10.7859926,   -3.4918921,          22.
   4744,  -10.7859926,   -3.4918921,         21.5
   4745,  -10.7859926,   -3.4918921,          21.
   4746,  -10.7859926,   -3.4918921,         20.5
   4747,  -10.7859926,   -3.4918921,          20.
   4748,  -10.7859926,   -3.4918921,         19.5
   4749,  -10.7859926,   -3.4918921,          19.
   4750,  -10.7859926,   -3.4918921,         18.5
   4751,  -10.7859926,   -3.4918921,          18.
   4752,  -10.7859926,   -3.4918921,         17.5
   4753,  -10.7859926,   -3.4918921,          17.
   4754,  -10.7859926,   -3.4918921,         16.5
   4755,  -10.7859926,   -3.4918921,          16.
   4756,  -10.7859926,   -3.4918921,         15.5
   4757,  -10.7859926,   -3.4918921,          15.
   4758,  -10.7859926,   -3.4918921,         14.5
   4759,  -10.7859926,   -3.4918921,          14.
   4760,  -10.7859926,   -3.4918921,         13.5
   4761,  -10.7859926,   -3.4918921,          13.
   4762,  -10.7859926,   -3.4918921,         12.5
   4763,  -10.7859926,   -3.4918921,          12.
   4764,  -10.7859926,   -3.4918921,         11.5
   4765,  -10.7859926,   -3.4918921,          11.
   4766,  -10.7859926,   -3.4918921,         10.5
   4767,  -10.7859926,   -3.4918921,          10.
   4768,  -10.7859926,   -3.4918921,          9.5
   4769,  -10.7859926,   -3.4918921,           9.
   4770,  -10.7859926,   -3.4918921,          8.5
   4771,  -10.7859926,   -3.4918921,           8.
   4772,  -10.7859926,   -3.4918921,          7.5
   4773,  -10.7859926,   -3.4918921,           7.
   4774,  -10.7859926,   -3.4918921,          6.5
   4775,  -10.7859926,   -3.4918921,           6.
   4776,  -10.7859926,   -3.4918921,          5.5
   4777,  -10.7859926,   -3.4918921,           5.
   4778,  -10.7859926,   -3.4918921,          4.5
   4779,  -10.7859926,   -3.4918921,           4.
   4780,  -10.7859926,   -3.4918921,          3.5
   4781,  -10.7859926,   -3.4918921,           3.
   4782,  -10.7859926,   -3.4918921,          2.5
   4783,  -10.7859926,   -3.4918921,           2.
   4784,  -10.7859926,   -3.4918921,          1.5
   4785,  -10.7859926,   -3.4918921,           1.
   4786,  -10.7859926,   -3.4918921,          0.5
   4787,  -10.3073931,  -3.61770296,         24.5
   4788,  -10.3073931,  -3.61770296,          24.
   4789,  -10.3073931,  -3.61770296,         23.5
   4790,  -10.3073931,  -3.61770296,          23.
   4791,  -10.3073931,  -3.61770296,         22.5
   4792,  -10.3073931,  -3.61770296,          22.
   4793,  -10.3073931,  -3.61770296,         21.5
   4794,  -10.3073931,  -3.61770296,          21.
   4795,  -10.3073931,  -3.61770296,         20.5
   4796,  -10.3073931,  -3.61770296,          20.
   4797,  -10.3073931,  -3.61770296,         19.5
   4798,  -10.3073931,  -3.61770296,          19.
   4799,  -10.3073931,  -3.61770296,         18.5
   4800,  -10.3073931,  -3.61770296,          18.
   4801,  -10.3073931,  -3.61770296,         17.5
   4802,  -10.3073931,  -3.61770296,          17.
   4803,  -10.3073931,  -3.61770296,         16.5
   4804,  -10.3073931,  -3.61770296,          16.
   4805,  -10.3073931,  -3.61770296,         15.5
   4806,  -10.3073931,  -3.61770296,          15.
   4807,  -10.3073931,  -3.61770296,         14.5
   4808,  -10.3073931,  -3.61770296,          14.
   4809,  -10.3073931,  -3.61770296,         13.5
   4810,  -10.3073931,  -3.61770296,          13.
   4811,  -10.3073931,  -3.61770296,         12.5
   4812,  -10.3073931,  -3.61770296,          12.
   4813,  -10.3073931,  -3.61770296,         11.5
   4814,  -10.3073931,  -3.61770296,          11.
   4815,  -10.3073931,  -3.61770296,         10.5
   4816,  -10.3073931,  -3.61770296,          10.
   4817,  -10.3073931,  -3.61770296,          9.5
   4818,  -10.3073931,  -3.61770296,           9.
   4819,  -10.3073931,  -3.61770296,          8.5
   4820,  -10.3073931,  -3.61770296,           8.
   4821,  -10.3073931,  -3.61770296,          7.5
   4822,  -10.3073931,  -3.61770296,           7.
   4823,  -10.3073931,  -3.61770296,          6.5
   4824,  -10.3073931,  -3.61770296,           6.
   4825,  -10.3073931,  -3.61770296,          5.5
   4826,  -10.3073931,  -3.61770296,           5.
   4827,  -10.3073931,  -3.61770296,          4.5
   4828,  -10.3073931,  -3.61770296,           4.
   4829,  -10.3073931,  -3.61770296,          3.5
   4830,  -10.3073931,  -3.61770296,           3.
   4831,  -10.3073931,  -3.61770296,          2.5
   4832,  -10.3073931,  -3.61770296,           2.
   4833,  -10.3073931,  -3.61770296,          1.5
   4834,  -10.3073931,  -3.61770296,           1.
   4835,  -10.3073931,  -3.61770296,          0.5
   4836,  -9.82879353,  -3.74351382,         24.5
   4837,  -9.82879353,  -3.74351382,          24.
   4838,  -9.82879353,  -3.74351382,         23.5
   4839,  -9.82879353,  -3.74351382,          23.
   4840,  -9.82879353,  -3.74351382,         22.5
   4841,  -9.82879353,  -3.74351382,          22.
   4842,  -9.82879353,  -3.74351382,         21.5
   4843,  -9.82879353,  -3.74351382,          21.
   4844,  -9.82879353,  -3.74351382,         20.5
   4845,  -9.82879353,  -3.74351382,          20.
   4846,  -9.82879353,  -3.74351382,         19.5
   4847,  -9.82879353,  -3.74351382,          19.
   4848,  -9.82879353,  -3.74351382,         18.5
   4849,  -9.82879353,  -3.74351382,          18.
   4850,  -9.82879353,  -3.74351382,         17.5
   4851,  -9.82879353,  -3.74351382,          17.
   4852,  -9.82879353,  -3.74351382,         16.5
   4853,  -9.82879353,  -3.74351382,          16.
   4854,  -9.82879353,  -3.74351382,         15.5
   4855,  -9.82879353,  -3.74351382,          15.
   4856,  -9.82879353,  -3.74351382,         14.5
   4857,  -9.82879353,  -3.74351382,          14.
   4858,  -9.82879353,  -3.74351382,         13.5
   4859,  -9.82879353,  -3.74351382,          13.
   4860,  -9.82879353,  -3.74351382,         12.5
   4861,  -9.82879353,  -3.74351382,          12.
   4862,  -9.82879353,  -3.74351382,         11.5
   4863,  -9.82879353,  -3.74351382,          11.
   4864,  -9.82879353,  -3.74351382,         10.5
   4865,  -9.82879353,  -3.74351382,          10.
   4866,  -9.82879353,  -3.74351382,          9.5
   4867,  -9.82879353,  -3.74351382,           9.
   4868,  -9.82879353,  -3.74351382,          8.5
   4869,  -9.82879353,  -3.74351382,           8.
   4870,  -9.82879353,  -3.74351382,          7.5
   4871,  -9.82879353,  -3.74351382,           7.
   4872,  -9.82879353,  -3.74351382,          6.5
   4873,  -9.82879353,  -3.74351382,           6.
   4874,  -9.82879353,  -3.74351382,          5.5
   4875,  -9.82879353,  -3.74351382,           5.
   4876,  -9.82879353,  -3.74351382,          4.5
   4877,  -9.82879353,  -3.74351382,           4.
   4878,  -9.82879353,  -3.74351382,          3.5
   4879,  -9.82879353,  -3.74351382,           3.
   4880,  -9.82879353,  -3.74351382,          2.5
   4881,  -9.82879353,  -3.74351382,           2.
   4882,  -9.82879353,  -3.74351382,          1.5
   4883,  -9.82879353,  -3.74351382,           1.
   4884,  -9.82879353,  -3.74351382,          0.5
   4885,  -9.35019493,  -3.86932445,         24.5
   4886,  -9.35019493,  -3.86932445,          24.
   4887,  -9.35019493,  -3.86932445,         23.5
   4888,  -9.35019493,  -3.86932445,          23.
   4889,  -9.35019493,  -3.86932445,         22.5
   4890,  -9.35019493,  -3.86932445,          22.
   4891,  -9.35019493,  -3.86932445,         21.5
   4892,  -9.35019493,  -3.86932445,          21.
   4893,  -9.35019493,  -3.86932445,         20.5
   4894,  -9.35019493,  -3.86932445,          20.
   4895,  -9.35019493,  -3.86932445,         19.5
   4896,  -9.35019493,  -3.86932445,          19.
   4897,  -9.35019493,  -3.86932445,         18.5
   4898,  -9.35019493,  -3.86932445,          18.
   4899,  -9.35019493,  -3.86932445,         17.5
   4900,  -9.35019493,  -3.86932445,          17.
   4901,  -9.35019493,  -3.86932445,         16.5
   4902,  -9.35019493,  -3.86932445,          16.
   4903,  -9.35019493,  -3.86932445,         15.5
   4904,  -9.35019493,  -3.86932445,          15.
   4905,  -9.35019493,  -3.86932445,         14.5
   4906,  -9.35019493,  -3.86932445,          14.
   4907,  -9.35019493,  -3.86932445,         13.5
   4908,  -9.35019493,  -3.86932445,          13.
   4909,  -9.35019493,  -3.86932445,         12.5
   4910,  -9.35019493,  -3.86932445,          12.
   4911,  -9.35019493,  -3.86932445,         11.5
   4912,  -9.35019493,  -3.86932445,          11.
   4913,  -9.35019493,  -3.86932445,         10.5
   4914,  -9.35019493,  -3.86932445,          10.
   4915,  -9.35019493,  -3.86932445,          9.5
   4916,  -9.35019493,  -3.86932445,           9.
   4917,  -9.35019493,  -3.86932445,          8.5
   4918,  -9.35019493,  -3.86932445,           8.
   4919,  -9.35019493,  -3.86932445,          7.5
   4920,  -9.35019493,  -3.86932445,           7.
   4921,  -9.35019493,  -3.86932445,          6.5
   4922,  -9.35019493,  -3.86932445,           6.
   4923,  -9.35019493,  -3.86932445,          5.5
   4924,  -9.35019493,  -3.86932445,           5.
   4925,  -9.35019493,  -3.86932445,          4.5
   4926,  -9.35019493,  -3.86932445,           4.
   4927,  -9.35019493,  -3.86932445,          3.5
   4928,  -9.35019493,  -3.86932445,           3.
   4929,  -9.35019493,  -3.86932445,          2.5
   4930,  -9.35019493,  -3.86932445,           2.
   4931,  -9.35019493,  -3.86932445,          1.5
   4932,  -9.35019493,  -3.86932445,           1.
   4933,  -9.35019493,  -3.86932445,          0.5
   4934,  -8.87159538,  -3.99513531,         24.5
   4935,  -8.87159538,  -3.99513531,          24.
   4936,  -8.87159538,  -3.99513531,         23.5
   4937,  -8.87159538,  -3.99513531,          23.
   4938,  -8.87159538,  -3.99513531,         22.5
   4939,  -8.87159538,  -3.99513531,          22.
   4940,  -8.87159538,  -3.99513531,         21.5
   4941,  -8.87159538,  -3.99513531,          21.
   4942,  -8.87159538,  -3.99513531,         20.5
   4943,  -8.87159538,  -3.99513531,          20.
   4944,  -8.87159538,  -3.99513531,         19.5
   4945,  -8.87159538,  -3.99513531,          19.
   4946,  -8.87159538,  -3.99513531,         18.5
   4947,  -8.87159538,  -3.99513531,          18.
   4948,  -8.87159538,  -3.99513531,         17.5
   4949,  -8.87159538,  -3.99513531,          17.
   4950,  -8.87159538,  -3.99513531,         16.5
   4951,  -8.87159538,  -3.99513531,          16.
   4952,  -8.87159538,  -3.99513531,         15.5
   4953,  -8.87159538,  -3.99513531,          15.
   4954,  -8.87159538,  -3.99513531,         14.5
   4955,  -8.87159538,  -3.99513531,          14.
   4956,  -8.87159538,  -3.99513531,         13.5
   4957,  -8.87159538,  -3.99513531,          13.
   4958,  -8.87159538,  -3.99513531,         12.5
   4959,  -8.87159538,  -3.99513531,          12.
   4960,  -8.87159538,  -3.99513531,         11.5
   4961,  -8.87159538,  -3.99513531,          11.
   4962,  -8.87159538,  -3.99513531,         10.5
   4963,  -8.87159538,  -3.99513531,          10.
   4964,  -8.87159538,  -3.99513531,          9.5
   4965,  -8.87159538,  -3.99513531,           9.
   4966,  -8.87159538,  -3.99513531,          8.5
   4967,  -8.87159538,  -3.99513531,           8.
   4968,  -8.87159538,  -3.99513531,          7.5
   4969,  -8.87159538,  -3.99513531,           7.
   4970,  -8.87159538,  -3.99513531,          6.5
   4971,  -8.87159538,  -3.99513531,           6.
   4972,  -8.87159538,  -3.99513531,          5.5
   4973,  -8.87159538,  -3.99513531,           5.
   4974,  -8.87159538,  -3.99513531,          4.5
   4975,  -8.87159538,  -3.99513531,           4.
   4976,  -8.87159538,  -3.99513531,          3.5
   4977,  -8.87159538,  -3.99513531,           3.
   4978,  -8.87159538,  -3.99513531,          2.5
   4979,  -8.87159538,  -3.99513531,           2.
   4980,  -8.87159538,  -3.99513531,          1.5
   4981,  -8.87159538,  -3.99513531,           1.
   4982,  -8.87159538,  -3.99513531,          0.5
   4983,  -8.39299583,  -4.12094593,         24.5
   4984,  -8.39299583,  -4.12094593,          24.
   4985,  -8.39299583,  -4.12094593,         23.5
   4986,  -8.39299583,  -4.12094593,          23.
   4987,  -8.39299583,  -4.12094593,         22.5
   4988,  -8.39299583,  -4.12094593,          22.
   4989,  -8.39299583,  -4.12094593,         21.5
   4990,  -8.39299583,  -4.12094593,          21.
   4991,  -8.39299583,  -4.12094593,         20.5
   4992,  -8.39299583,  -4.12094593,          20.
   4993,  -8.39299583,  -4.12094593,         19.5
   4994,  -8.39299583,  -4.12094593,          19.
   4995,  -8.39299583,  -4.12094593,         18.5
   4996,  -8.39299583,  -4.12094593,          18.
   4997,  -8.39299583,  -4.12094593,         17.5
   4998,  -8.39299583,  -4.12094593,          17.
   4999,  -8.39299583,  -4.12094593,         16.5
   5000,  -8.39299583,  -4.12094593,          16.
   5001,  -8.39299583,  -4.12094593,         15.5
   5002,  -8.39299583,  -4.12094593,          15.
   5003,  -8.39299583,  -4.12094593,         14.5
   5004,  -8.39299583,  -4.12094593,          14.
   5005,  -8.39299583,  -4.12094593,         13.5
   5006,  -8.39299583,  -4.12094593,          13.
   5007,  -8.39299583,  -4.12094593,         12.5
   5008,  -8.39299583,  -4.12094593,          12.
   5009,  -8.39299583,  -4.12094593,         11.5
   5010,  -8.39299583,  -4.12094593,          11.
   5011,  -8.39299583,  -4.12094593,         10.5
   5012,  -8.39299583,  -4.12094593,          10.
   5013,  -8.39299583,  -4.12094593,          9.5
   5014,  -8.39299583,  -4.12094593,           9.
   5015,  -8.39299583,  -4.12094593,          8.5
   5016,  -8.39299583,  -4.12094593,           8.
   5017,  -8.39299583,  -4.12094593,          7.5
   5018,  -8.39299583,  -4.12094593,           7.
   5019,  -8.39299583,  -4.12094593,          6.5
   5020,  -8.39299583,  -4.12094593,           6.
   5021,  -8.39299583,  -4.12094593,          5.5
   5022,  -8.39299583,  -4.12094593,           5.
   5023,  -8.39299583,  -4.12094593,          4.5
   5024,  -8.39299583,  -4.12094593,           4.
   5025,  -8.39299583,  -4.12094593,          3.5
   5026,  -8.39299583,  -4.12094593,           3.
   5027,  -8.39299583,  -4.12094593,          2.5
   5028,  -8.39299583,  -4.12094593,           2.
   5029,  -8.39299583,  -4.12094593,          1.5
   5030,  -8.39299583,  -4.12094593,           1.
   5031,  -8.39299583,  -4.12094593,          0.5
   5032,  -7.91439676,  -4.24675703,         24.5
   5033,  -7.91439676,  -4.24675703,          24.
   5034,  -7.91439676,  -4.24675703,         23.5
   5035,  -7.91439676,  -4.24675703,          23.
   5036,  -7.91439676,  -4.24675703,         22.5
   5037,  -7.91439676,  -4.24675703,          22.
   5038,  -7.91439676,  -4.24675703,         21.5
   5039,  -7.91439676,  -4.24675703,          21.
   5040,  -7.91439676,  -4.24675703,         20.5
   5041,  -7.91439676,  -4.24675703,          20.
   5042,  -7.91439676,  -4.24675703,         19.5
   5043,  -7.91439676,  -4.24675703,          19.
   5044,  -7.91439676,  -4.24675703,         18.5
   5045,  -7.91439676,  -4.24675703,          18.
   5046,  -7.91439676,  -4.24675703,         17.5
   5047,  -7.91439676,  -4.24675703,          17.
   5048,  -7.91439676,  -4.24675703,         16.5
   5049,  -7.91439676,  -4.24675703,          16.
   5050,  -7.91439676,  -4.24675703,         15.5
   5051,  -7.91439676,  -4.24675703,          15.
   5052,  -7.91439676,  -4.24675703,         14.5
   5053,  -7.91439676,  -4.24675703,          14.
   5054,  -7.91439676,  -4.24675703,         13.5
   5055,  -7.91439676,  -4.24675703,          13.
   5056,  -7.91439676,  -4.24675703,         12.5
   5057,  -7.91439676,  -4.24675703,          12.
   5058,  -7.91439676,  -4.24675703,         11.5
   5059,  -7.91439676,  -4.24675703,          11.
   5060,  -7.91439676,  -4.24675703,         10.5
   5061,  -7.91439676,  -4.24675703,          10.
   5062,  -7.91439676,  -4.24675703,          9.5
   5063,  -7.91439676,  -4.24675703,           9.
   5064,  -7.91439676,  -4.24675703,          8.5
   5065,  -7.91439676,  -4.24675703,           8.
   5066,  -7.91439676,  -4.24675703,          7.5
   5067,  -7.91439676,  -4.24675703,           7.
   5068,  -7.91439676,  -4.24675703,          6.5
   5069,  -7.91439676,  -4.24675703,           6.
   5070,  -7.91439676,  -4.24675703,          5.5
   5071,  -7.91439676,  -4.24675703,           5.
   5072,  -7.91439676,  -4.24675703,          4.5
   5073,  -7.91439676,  -4.24675703,           4.
   5074,  -7.91439676,  -4.24675703,          3.5
   5075,  -7.91439676,  -4.24675703,           3.
   5076,  -7.91439676,  -4.24675703,          2.5
   5077,  -7.91439676,  -4.24675703,           2.
   5078,  -7.91439676,  -4.24675703,          1.5
   5079,  -7.91439676,  -4.24675703,           1.
   5080,  -7.91439676,  -4.24675703,          0.5
   5081,  -7.43579769,  -4.37256765,         24.5
   5082,  -7.43579769,  -4.37256765,          24.
   5083,  -7.43579769,  -4.37256765,         23.5
   5084,  -7.43579769,  -4.37256765,          23.
   5085,  -7.43579769,  -4.37256765,         22.5
   5086,  -7.43579769,  -4.37256765,          22.
   5087,  -7.43579769,  -4.37256765,         21.5
   5088,  -7.43579769,  -4.37256765,          21.
   5089,  -7.43579769,  -4.37256765,         20.5
   5090,  -7.43579769,  -4.37256765,          20.
   5091,  -7.43579769,  -4.37256765,         19.5
   5092,  -7.43579769,  -4.37256765,          19.
   5093,  -7.43579769,  -4.37256765,         18.5
   5094,  -7.43579769,  -4.37256765,          18.
   5095,  -7.43579769,  -4.37256765,         17.5
   5096,  -7.43579769,  -4.37256765,          17.
   5097,  -7.43579769,  -4.37256765,         16.5
   5098,  -7.43579769,  -4.37256765,          16.
   5099,  -7.43579769,  -4.37256765,         15.5
   5100,  -7.43579769,  -4.37256765,          15.
   5101,  -7.43579769,  -4.37256765,         14.5
   5102,  -7.43579769,  -4.37256765,          14.
   5103,  -7.43579769,  -4.37256765,         13.5
   5104,  -7.43579769,  -4.37256765,          13.
   5105,  -7.43579769,  -4.37256765,         12.5
   5106,  -7.43579769,  -4.37256765,          12.
   5107,  -7.43579769,  -4.37256765,         11.5
   5108,  -7.43579769,  -4.37256765,          11.
   5109,  -7.43579769,  -4.37256765,         10.5
   5110,  -7.43579769,  -4.37256765,          10.
   5111,  -7.43579769,  -4.37256765,          9.5
   5112,  -7.43579769,  -4.37256765,           9.
   5113,  -7.43579769,  -4.37256765,          8.5
   5114,  -7.43579769,  -4.37256765,           8.
   5115,  -7.43579769,  -4.37256765,          7.5
   5116,  -7.43579769,  -4.37256765,           7.
   5117,  -7.43579769,  -4.37256765,          6.5
   5118,  -7.43579769,  -4.37256765,           6.
   5119,  -7.43579769,  -4.37256765,          5.5
   5120,  -7.43579769,  -4.37256765,           5.
   5121,  -7.43579769,  -4.37256765,          4.5
   5122,  -7.43579769,  -4.37256765,           4.
   5123,  -7.43579769,  -4.37256765,          3.5
   5124,  -7.43579769,  -4.37256765,           3.
   5125,  -7.43579769,  -4.37256765,          2.5
   5126,  -7.43579769,  -4.37256765,           2.
   5127,  -7.43579769,  -4.37256765,          1.5
   5128,  -7.43579769,  -4.37256765,           1.
   5129,  -7.43579769,  -4.37256765,          0.5
   5130,  -6.95719862,  -4.49837828,         24.5
   5131,  -6.95719862,  -4.49837828,          24.
   5132,  -6.95719862,  -4.49837828,         23.5
   5133,  -6.95719862,  -4.49837828,          23.
   5134,  -6.95719862,  -4.49837828,         22.5
   5135,  -6.95719862,  -4.49837828,          22.
   5136,  -6.95719862,  -4.49837828,         21.5
   5137,  -6.95719862,  -4.49837828,          21.
   5138,  -6.95719862,  -4.49837828,         20.5
   5139,  -6.95719862,  -4.49837828,          20.
   5140,  -6.95719862,  -4.49837828,         19.5
   5141,  -6.95719862,  -4.49837828,          19.
   5142,  -6.95719862,  -4.49837828,         18.5
   5143,  -6.95719862,  -4.49837828,          18.
   5144,  -6.95719862,  -4.49837828,         17.5
   5145,  -6.95719862,  -4.49837828,          17.
   5146,  -6.95719862,  -4.49837828,         16.5
   5147,  -6.95719862,  -4.49837828,          16.
   5148,  -6.95719862,  -4.49837828,         15.5
   5149,  -6.95719862,  -4.49837828,          15.
   5150,  -6.95719862,  -4.49837828,         14.5
   5151,  -6.95719862,  -4.49837828,          14.
   5152,  -6.95719862,  -4.49837828,         13.5
   5153,  -6.95719862,  -4.49837828,          13.
   5154,  -6.95719862,  -4.49837828,         12.5
   5155,  -6.95719862,  -4.49837828,          12.
   5156,  -6.95719862,  -4.49837828,         11.5
   5157,  -6.95719862,  -4.49837828,          11.
   5158,  -6.95719862,  -4.49837828,         10.5
   5159,  -6.95719862,  -4.49837828,          10.
   5160,  -6.95719862,  -4.49837828,          9.5
   5161,  -6.95719862,  -4.49837828,           9.
   5162,  -6.95719862,  -4.49837828,          8.5
   5163,  -6.95719862,  -4.49837828,           8.
   5164,  -6.95719862,  -4.49837828,          7.5
   5165,  -6.95719862,  -4.49837828,           7.
   5166,  -6.95719862,  -4.49837828,          6.5
   5167,  -6.95719862,  -4.49837828,           6.
   5168,  -6.95719862,  -4.49837828,          5.5
   5169,  -6.95719862,  -4.49837828,           5.
   5170,  -6.95719862,  -4.49837828,          4.5
   5171,  -6.95719862,  -4.49837828,           4.
   5172,  -6.95719862,  -4.49837828,          3.5
   5173,  -6.95719862,  -4.49837828,           3.
   5174,  -6.95719862,  -4.49837828,          2.5
   5175,  -6.95719862,  -4.49837828,           2.
   5176,  -6.95719862,  -4.49837828,          1.5
   5177,  -6.95719862,  -4.49837828,           1.
   5178,  -6.95719862,  -4.49837828,          0.5
   5179,  -6.47859907,  -4.62418938,         24.5
   5180,  -6.47859907,  -4.62418938,          24.
   5181,  -6.47859907,  -4.62418938,         23.5
   5182,  -6.47859907,  -4.62418938,          23.
   5183,  -6.47859907,  -4.62418938,         22.5
   5184,  -6.47859907,  -4.62418938,          22.
   5185,  -6.47859907,  -4.62418938,         21.5
   5186,  -6.47859907,  -4.62418938,          21.
   5187,  -6.47859907,  -4.62418938,         20.5
   5188,  -6.47859907,  -4.62418938,          20.
   5189,  -6.47859907,  -4.62418938,         19.5
   5190,  -6.47859907,  -4.62418938,          19.
   5191,  -6.47859907,  -4.62418938,         18.5
   5192,  -6.47859907,  -4.62418938,          18.
   5193,  -6.47859907,  -4.62418938,         17.5
   5194,  -6.47859907,  -4.62418938,          17.
   5195,  -6.47859907,  -4.62418938,         16.5
   5196,  -6.47859907,  -4.62418938,          16.
   5197,  -6.47859907,  -4.62418938,         15.5
   5198,  -6.47859907,  -4.62418938,          15.
   5199,  -6.47859907,  -4.62418938,         14.5
   5200,  -6.47859907,  -4.62418938,          14.
   5201,  -6.47859907,  -4.62418938,         13.5
   5202,  -6.47859907,  -4.62418938,          13.
   5203,  -6.47859907,  -4.62418938,         12.5
   5204,  -6.47859907,  -4.62418938,          12.
   5205,  -6.47859907,  -4.62418938,         11.5
   5206,  -6.47859907,  -4.62418938,          11.
   5207,  -6.47859907,  -4.62418938,         10.5
   5208,  -6.47859907,  -4.62418938,          10.
   5209,  -6.47859907,  -4.62418938,          9.5
   5210,  -6.47859907,  -4.62418938,           9.
   5211,  -6.47859907,  -4.62418938,          8.5
   5212,  -6.47859907,  -4.62418938,           8.
   5213,  -6.47859907,  -4.62418938,          7.5
   5214,  -6.47859907,  -4.62418938,           7.
   5215,  -6.47859907,  -4.62418938,          6.5
   5216,  -6.47859907,  -4.62418938,           6.
   5217,  -6.47859907,  -4.62418938,          5.5
   5218,  -6.47859907,  -4.62418938,           5.
   5219,  -6.47859907,  -4.62418938,          4.5
   5220,  -6.47859907,  -4.62418938,           4.
   5221,  -6.47859907,  -4.62418938,          3.5
   5222,  -6.47859907,  -4.62418938,           3.
   5223,  -6.47859907,  -4.62418938,          2.5
   5224,  -6.47859907,  -4.62418938,           2.
   5225,  -6.47859907,  -4.62418938,          1.5
   5226,  -6.47859907,  -4.62418938,           1.
   5227,  -6.47859907,  -4.62418938,          0.5
   5228,  -14.2618284,  -1.68232882,          12.
   5229,  -13.9088717,  -1.37392974,          12.
   5230,  -13.5559139,  -1.06553018,          12.
   5231,  -13.2029572, -0.757131219,          12.
   5232,  -14.2618284,  -1.68232882,         11.5
   5233,  -13.9088717,  -1.37392974,         11.5
   5234,  -13.5559139,  -1.06553018,         11.5
   5235,  -13.2029572, -0.757131219,         11.5
   5236,  -14.2618284,  -1.68232882,          11.
   5237,  -13.9088717,  -1.37392974,          11.
   5238,  -13.5559139,  -1.06553018,          11.
   5239,  -13.2029572, -0.757131219,          11.
   5240,  -14.2618284,  -1.68232882,         10.5
   5241,  -13.9088717,  -1.37392974,         10.5
   5242,  -13.5559139,  -1.06553018,         10.5
   5243,  -13.2029572, -0.757131219,         10.5
   5244,  -14.2618284,  -1.68232882,          10.
   5245,  -13.9088717,  -1.37392974,          10.
   5246,  -13.5559139,  -1.06553018,          10.
   5247,  -13.2029572, -0.757131219,          10.
   5248,  -14.2618284,  -1.68232882,          9.5
   5249,  -13.9088717,  -1.37392974,          9.5
   5250,  -13.5559139,  -1.06553018,          9.5
   5251,  -13.2029572, -0.757131219,          9.5
   5252,  -14.2618284,  -1.68232882,           9.
   5253,  -13.9088717,  -1.37392974,           9.
   5254,  -13.5559139,  -1.06553018,           9.
   5255,  -13.2029572, -0.757131219,           9.
   5256,  -14.2618284,  -1.68232882,          8.5
   5257,  -13.9088717,  -1.37392974,          8.5
   5258,  -13.5559139,  -1.06553018,          8.5
   5259,  -13.2029572, -0.757131219,          8.5
   5260,  -14.2618284,  -1.68232882,           8.
   5261,  -13.9088717,  -1.37392974,           8.
   5262,  -13.5559139,  -1.06553018,           8.
   5263,  -13.2029572, -0.757131219,           8.
   5264,  -14.2618284,  -1.68232882,          7.5
   5265,  -13.9088717,  -1.37392974,          7.5
   5266,  -13.5559139,  -1.06553018,          7.5
   5267,  -13.2029572, -0.757131219,          7.5
   5268,  -14.2618284,  -1.68232882,           7.
   5269,  -13.9088717,  -1.37392974,           7.
   5270,  -13.5559139,  -1.06553018,           7.
   5271,  -13.2029572, -0.757131219,           7.
   5272,  -14.2618284,  -1.68232882,          6.5
   5273,  -13.9088717,  -1.37392974,          6.5
   5274,  -13.5559139,  -1.06553018,          6.5
   5275,  -13.2029572, -0.757131219,          6.5
   5276,  -14.2618284,  -1.68232882,           6.
   5277,  -13.9088717,  -1.37392974,           6.
   5278,  -13.5559139,  -1.06553018,           6.
   5279,  -13.2029572, -0.757131219,           6.
   5280,  -14.2618284,  -1.68232882,          5.5
   5281,  -13.9088717,  -1.37392974,          5.5
   5282,  -13.5559139,  -1.06553018,          5.5
   5283,  -13.2029572, -0.757131219,          5.5
   5284,  -14.2618284,  -1.68232882,           5.
   5285,  -13.9088717,  -1.37392974,           5.
   5286,  -13.5559139,  -1.06553018,           5.
   5287,  -13.2029572, -0.757131219,           5.
   5288,  -14.2618284,  -1.68232882,          4.5
   5289,  -13.9088717,  -1.37392974,          4.5
   5290,  -13.5559139,  -1.06553018,          4.5
   5291,  -13.2029572, -0.757131219,          4.5
   5292,  -14.2618284,  -1.68232882,           4.
   5293,  -13.9088717,  -1.37392974,           4.
   5294,  -13.5559139,  -1.06553018,           4.
   5295,  -13.2029572, -0.757131219,           4.
   5296,  -14.2618284,  -1.68232882,          3.5
   5297,  -13.9088717,  -1.37392974,          3.5
   5298,  -13.5559139,  -1.06553018,          3.5
   5299,  -13.2029572, -0.757131219,          3.5
   5300,  -14.2618284,  -1.68232882,           3.
   5301,  -13.9088717,  -1.37392974,           3.
   5302,  -13.5559139,  -1.06553018,           3.
   5303,  -13.2029572, -0.757131219,           3.
   5304,  -14.2618284,  -1.68232882,          2.5
   5305,  -13.9088717,  -1.37392974,          2.5
   5306,  -13.5559139,  -1.06553018,          2.5
   5307,  -13.2029572, -0.757131219,          2.5
   5308,  -14.2618284,  -1.68232882,           2.
   5309,  -13.9088717,  -1.37392974,           2.
   5310,  -13.5559139,  -1.06553018,           2.
   5311,  -13.2029572, -0.757131219,           2.
   5312,  -14.2618284,  -1.68232882,          1.5
   5313,  -13.9088717,  -1.37392974,          1.5
   5314,  -13.5559139,  -1.06553018,          1.5
   5315,  -13.2029572, -0.757131219,          1.5
   5316,  -14.2618284,  -1.68232882,           1.
   5317,  -13.9088717,  -1.37392974,           1.
   5318,  -13.5559139,   -1.0655303,           1.
   5319,  -13.2029572, -0.757131219,           1.
   5320,  -14.2618284,  -1.68232882,          0.5
   5321,  -13.9088717,  -1.37392974,          0.5
   5322,  -13.5559139,   -1.0655303,          0.5
   5323,  -13.2029572, -0.757131219,          0.5
   5324,  -12.3557692, -0.431473076,         24.5
   5325,  -11.8615389, -0.414214164,         24.5
   5326,  -11.3673077, -0.396955222,         24.5
   5327,  -10.8730774,  -0.37969631,         24.5
   5328,  -10.3788462, -0.362437397,         24.5
   5329,  -9.88461494, -0.345178455,         24.5
   5330,  -9.39038467, -0.327919543,         24.5
   5331,  -8.89615345, -0.310660601,         24.5
   5332,  -8.40192318, -0.293401688,         24.5
   5333,  -7.90769243, -0.276142776,         24.5
   5334,  -7.41346169, -0.258883864,         24.5
   5335,  -6.91923094, -0.241624922,         24.5
   5336,  -6.42500019, -0.224366009,         24.5
   5337,  -5.93076944, -0.207107082,         24.5
   5338,   -5.4365387, -0.189848155,         24.5
   5339,  -4.94230747, -0.172589228,         24.5
   5340,  -4.44807673,   -0.1553303,         24.5
   5341,  -3.95384622, -0.138071388,         24.5
   5342,  -3.45961547, -0.120812461,         24.5
   5343,  -2.96538472, -0.103553541,         24.5
   5344,  -2.47115374, -0.0862946138,         24.5
   5345,  -1.97692311, -0.069035694,         24.5
   5346,  -1.48269236, -0.0517767705,         24.5
   5347, -0.988461554, -0.034517847,         24.5
   5348, -0.494230777, -0.0172589235,         24.5
   5349,  -12.3557692, -0.431473076,          24.
   5350,  -11.8615389, -0.414214164,          24.
   5351,  -11.3673077, -0.396955222,          24.
   5352,  -10.8730774,  -0.37969631,          24.
   5353,  -10.3788462, -0.362437397,          24.
   5354,  -9.88461494, -0.345178455,          24.
   5355,  -9.39038467, -0.327919543,          24.
   5356,  -8.89615345, -0.310660601,          24.
   5357,  -8.40192318, -0.293401688,          24.
   5358,  -7.90769243, -0.276142776,          24.
   5359,  -7.41346169, -0.258883864,          24.
   5360,  -6.91923094, -0.241624922,          24.
   5361,  -6.42500019, -0.224366009,          24.
   5362,  -5.93076944, -0.207107082,          24.
   5363,   -5.4365387, -0.189848155,          24.
   5364,  -4.94230747, -0.172589228,          24.
   5365,  -4.44807673,   -0.1553303,          24.
   5366,  -3.95384622, -0.138071388,          24.
   5367,  -3.45961547, -0.120812461,          24.
   5368,  -2.96538472, -0.103553541,          24.
   5369,  -2.47115374, -0.0862946138,          24.
   5370,  -1.97692311, -0.069035694,          24.
   5371,  -1.48269236, -0.0517767705,          24.
   5372, -0.988461554, -0.034517847,          24.
   5373, -0.494230777, -0.0172589235,          24.
   5374,  -12.3557692, -0.431473076,         23.5
   5375,  -11.8615389, -0.414214164,         23.5
   5376,  -11.3673077, -0.396955222,         23.5
   5377,  -10.8730774,  -0.37969631,         23.5
   5378,  -10.3788462, -0.362437397,         23.5
   5379,  -9.88461494, -0.345178455,         23.5
   5380,  -9.39038467, -0.327919543,         23.5
   5381,  -8.89615345, -0.310660601,         23.5
   5382,  -8.40192318, -0.293401688,         23.5
   5383,  -7.90769243, -0.276142776,         23.5
   5384,  -7.41346169, -0.258883864,         23.5
   5385,  -6.91923094, -0.241624922,         23.5
   5386,  -6.42500019, -0.224366009,         23.5
   5387,  -5.93076944, -0.207107082,         23.5
   5388,   -5.4365387, -0.189848155,         23.5
   5389,  -4.94230747, -0.172589228,         23.5
   5390,  -4.44807673,   -0.1553303,         23.5
   5391,  -3.95384622, -0.138071388,         23.5
   5392,  -3.45961547, -0.120812461,         23.5
   5393,  -2.96538472, -0.103553541,         23.5
   5394,  -2.47115374, -0.0862946138,         23.5
   5395,  -1.97692311, -0.069035694,         23.5
   5396,  -1.48269236, -0.0517767705,         23.5
   5397, -0.988461554, -0.034517847,         23.5
   5398, -0.494230777, -0.0172589235,         23.5
   5399,  -12.3557692, -0.431473076,          23.
   5400,  -11.8615389, -0.414214164,          23.
   5401,  -11.3673077, -0.396955222,          23.
   5402,  -10.8730774,  -0.37969631,          23.
   5403,  -10.3788462, -0.362437397,          23.
   5404,  -9.88461494, -0.345178455,          23.
   5405,  -9.39038467, -0.327919543,          23.
   5406,  -8.89615345, -0.310660601,          23.
   5407,  -8.40192318, -0.293401688,          23.
   5408,  -7.90769243, -0.276142776,          23.
   5409,  -7.41346169, -0.258883864,          23.
   5410,  -6.91923094, -0.241624922,          23.
   5411,  -6.42500019, -0.224366009,          23.
   5412,  -5.93076944, -0.207107082,          23.
   5413,   -5.4365387, -0.189848155,          23.
   5414,  -4.94230747, -0.172589228,          23.
   5415,  -4.44807673,   -0.1553303,          23.
   5416,  -3.95384622, -0.138071388,          23.
   5417,  -3.45961547, -0.120812461,          23.
   5418,  -2.96538472, -0.103553541,          23.
   5419,  -2.47115374, -0.0862946138,          23.
   5420,  -1.97692311, -0.069035694,          23.
   5421,  -1.48269236, -0.0517767705,          23.
   5422, -0.988461554, -0.034517847,          23.
   5423, -0.494230777, -0.0172589235,          23.
   5424,  -12.3557692, -0.431473076,         22.5
   5425,  -11.8615389, -0.414214164,         22.5
   5426,  -11.3673077, -0.396955222,         22.5
   5427,  -10.8730774,  -0.37969631,         22.5
   5428,  -10.3788462, -0.362437397,         22.5
   5429,  -9.88461494, -0.345178455,         22.5
   5430,  -9.39038467, -0.327919543,         22.5
   5431,  -8.89615345, -0.310660601,         22.5
   5432,  -8.40192318, -0.293401688,         22.5
   5433,  -7.90769243, -0.276142776,         22.5
   5434,  -7.41346169, -0.258883864,         22.5
   5435,  -6.91923094, -0.241624922,         22.5
   5436,  -6.42500019, -0.224366009,         22.5
   5437,  -5.93076944, -0.207107082,         22.5
   5438,   -5.4365387, -0.189848155,         22.5
   5439,  -4.94230747, -0.172589228,         22.5
   5440,  -4.44807673,   -0.1553303,         22.5
   5441,  -3.95384622, -0.138071388,         22.5
   5442,  -3.45961547, -0.120812461,         22.5
   5443,  -2.96538472, -0.103553541,         22.5
   5444,  -2.47115374, -0.0862946138,         22.5
   5445,  -1.97692311, -0.069035694,         22.5
   5446,  -1.48269236, -0.0517767705,         22.5
   5447, -0.988461554, -0.034517847,         22.5
   5448, -0.494230777, -0.0172589235,         22.5
   5449,  -12.3557692, -0.431473076,          22.
   5450,  -11.8615389, -0.414214164,          22.
   5451,  -11.3673077, -0.396955222,          22.
   5452,  -10.8730774,  -0.37969631,          22.
   5453,  -10.3788462, -0.362437397,          22.
   5454,  -9.88461494, -0.345178455,          22.
   5455,  -9.39038467, -0.327919543,          22.
   5456,  -8.89615345, -0.310660601,          22.
   5457,  -8.40192318, -0.293401688,          22.
   5458,  -7.90769243, -0.276142776,          22.
   5459,  -7.41346169, -0.258883864,          22.
   5460,  -6.91923094, -0.241624922,          22.
   5461,  -6.42500019, -0.224366009,          22.
   5462,  -5.93076944, -0.207107082,          22.
   5463,   -5.4365387, -0.189848155,          22.
   5464,  -4.94230747, -0.172589228,          22.
   5465,  -4.44807673,   -0.1553303,          22.
   5466,  -3.95384622, -0.138071388,          22.
   5467,  -3.45961547, -0.120812461,          22.
   5468,  -2.96538472, -0.103553541,          22.
   5469,  -2.47115374, -0.0862946138,          22.
   5470,  -1.97692311, -0.069035694,          22.
   5471,  -1.48269236, -0.0517767705,          22.
   5472, -0.988461554, -0.034517847,          22.
   5473, -0.494230777, -0.0172589235,          22.
   5474,  -12.3557692, -0.431473076,         21.5
   5475,  -11.8615389, -0.414214164,         21.5
   5476,  -11.3673077, -0.396955222,         21.5
   5477,  -10.8730774,  -0.37969631,         21.5
   5478,  -10.3788462, -0.362437397,         21.5
   5479,  -9.88461494, -0.345178455,         21.5
   5480,  -9.39038467, -0.327919543,         21.5
   5481,  -8.89615345, -0.310660601,         21.5
   5482,  -8.40192318, -0.293401688,         21.5
   5483,  -7.90769243, -0.276142776,         21.5
   5484,  -7.41346169, -0.258883864,         21.5
   5485,  -6.91923094, -0.241624922,         21.5
   5486,  -6.42500019, -0.224366009,         21.5
   5487,  -5.93076944, -0.207107082,         21.5
   5488,   -5.4365387, -0.189848155,         21.5
   5489,  -4.94230747, -0.172589228,         21.5
   5490,  -4.44807673,   -0.1553303,         21.5
   5491,  -3.95384622, -0.138071388,         21.5
   5492,  -3.45961547, -0.120812461,         21.5
   5493,  -2.96538472, -0.103553541,         21.5
   5494,  -2.47115374, -0.0862946138,         21.5
   5495,  -1.97692311, -0.069035694,         21.5
   5496,  -1.48269236, -0.0517767705,         21.5
   5497, -0.988461554, -0.034517847,         21.5
   5498, -0.494230777, -0.0172589235,         21.5
   5499,  -12.3557692, -0.431473076,          21.
   5500,  -11.8615389, -0.414214164,          21.
   5501,  -11.3673077, -0.396955222,          21.
   5502,  -10.8730774,  -0.37969631,          21.
   5503,  -10.3788462, -0.362437397,          21.
   5504,  -9.88461494, -0.345178455,          21.
   5505,  -9.39038467, -0.327919543,          21.
   5506,  -8.89615345, -0.310660601,          21.
   5507,  -8.40192318, -0.293401688,          21.
   5508,  -7.90769243, -0.276142776,          21.
   5509,  -7.41346169, -0.258883864,          21.
   5510,  -6.91923094, -0.241624922,          21.
   5511,  -6.42500019, -0.224366009,          21.
   5512,  -5.93076944, -0.207107082,          21.
   5513,   -5.4365387, -0.189848155,          21.
   5514,  -4.94230747, -0.172589228,          21.
   5515,  -4.44807673,   -0.1553303,          21.
   5516,  -3.95384622, -0.138071388,          21.
   5517,  -3.45961547, -0.120812461,          21.
   5518,  -2.96538472, -0.103553541,          21.
   5519,  -2.47115374, -0.0862946138,          21.
   5520,  -1.97692311, -0.069035694,          21.
   5521,  -1.48269236, -0.0517767705,          21.
   5522, -0.988461554, -0.034517847,          21.
   5523, -0.494230777, -0.0172589235,          21.
   5524,  -12.3557692, -0.431473076,         20.5
   5525,  -11.8615389, -0.414214164,         20.5
   5526,  -11.3673077, -0.396955222,         20.5
   5527,  -10.8730774,  -0.37969631,         20.5
   5528,  -10.3788462, -0.362437397,         20.5
   5529,  -9.88461494, -0.345178455,         20.5
   5530,  -9.39038467, -0.327919543,         20.5
   5531,  -8.89615345, -0.310660601,         20.5
   5532,  -8.40192318, -0.293401688,         20.5
   5533,  -7.90769243, -0.276142776,         20.5
   5534,  -7.41346169, -0.258883864,         20.5
   5535,  -6.91923094, -0.241624922,         20.5
   5536,  -6.42500019, -0.224366009,         20.5
   5537,  -5.93076944, -0.207107082,         20.5
   5538,   -5.4365387, -0.189848155,         20.5
   5539,  -4.94230747, -0.172589228,         20.5
   5540,  -4.44807673,   -0.1553303,         20.5
   5541,  -3.95384622, -0.138071388,         20.5
   5542,  -3.45961547, -0.120812461,         20.5
   5543,  -2.96538472, -0.103553541,         20.5
   5544,  -2.47115374, -0.0862946138,         20.5
   5545,  -1.97692311, -0.069035694,         20.5
   5546,  -1.48269236, -0.0517767705,         20.5
   5547, -0.988461554, -0.034517847,         20.5
   5548, -0.494230777, -0.0172589235,         20.5
   5549,  -12.3557692, -0.431473076,          20.
   5550,  -11.8615389, -0.414214164,          20.
   5551,  -11.3673077, -0.396955222,          20.
   5552,  -10.8730774,  -0.37969631,          20.
   5553,  -10.3788462, -0.362437397,          20.
   5554,  -9.88461494, -0.345178455,          20.
   5555,  -9.39038467, -0.327919543,          20.
   5556,  -8.89615345, -0.310660601,          20.
   5557,  -8.40192318, -0.293401688,          20.
   5558,  -7.90769243, -0.276142776,          20.
   5559,  -7.41346169, -0.258883864,          20.
   5560,  -6.91923094, -0.241624922,          20.
   5561,  -6.42500019, -0.224366009,          20.
   5562,  -5.93076944, -0.207107082,          20.
   5563,   -5.4365387, -0.189848155,          20.
   5564,  -4.94230747, -0.172589228,          20.
   5565,  -4.44807673,   -0.1553303,          20.
   5566,  -3.95384622, -0.138071388,          20.
   5567,  -3.45961547, -0.120812461,          20.
   5568,  -2.96538472, -0.103553541,          20.
   5569,  -2.47115374, -0.0862946138,          20.
   5570,  -1.97692311, -0.069035694,          20.
   5571,  -1.48269236, -0.0517767705,          20.
   5572, -0.988461554, -0.034517847,          20.
   5573, -0.494230777, -0.0172589235,          20.
   5574,  -12.3557692, -0.431473076,         19.5
   5575,  -11.8615389, -0.414214164,         19.5
   5576,  -11.3673077, -0.396955222,         19.5
   5577,  -10.8730774,  -0.37969631,         19.5
   5578,  -10.3788462, -0.362437397,         19.5
   5579,  -9.88461494, -0.345178455,         19.5
   5580,  -9.39038467, -0.327919543,         19.5
   5581,  -8.89615345, -0.310660601,         19.5
   5582,  -8.40192318, -0.293401688,         19.5
   5583,  -7.90769243, -0.276142776,         19.5
   5584,  -7.41346169, -0.258883864,         19.5
   5585,  -6.91923094, -0.241624922,         19.5
   5586,  -6.42500019, -0.224366009,         19.5
   5587,  -5.93076944, -0.207107082,         19.5
   5588,   -5.4365387, -0.189848155,         19.5
   5589,  -4.94230747, -0.172589228,         19.5
   5590,  -4.44807673,   -0.1553303,         19.5
   5591,  -3.95384622, -0.138071388,         19.5
   5592,  -3.45961547, -0.120812461,         19.5
   5593,  -2.96538472, -0.103553541,         19.5
   5594,  -2.47115374, -0.0862946138,         19.5
   5595,  -1.97692311, -0.069035694,         19.5
   5596,  -1.48269236, -0.0517767705,         19.5
   5597, -0.988461554, -0.034517847,         19.5
   5598, -0.494230777, -0.0172589235,         19.5
   5599,  -12.3557692, -0.431473076,          19.
   5600,  -11.8615389, -0.414214164,          19.
   5601,  -11.3673077, -0.396955222,          19.
   5602,  -10.8730774,  -0.37969631,          19.
   5603,  -10.3788462, -0.362437397,          19.
   5604,  -9.88461494, -0.345178455,          19.
   5605,  -9.39038467, -0.327919543,          19.
   5606,  -8.89615345, -0.310660601,          19.
   5607,  -8.40192318, -0.293401688,          19.
   5608,  -7.90769243, -0.276142776,          19.
   5609,  -7.41346169, -0.258883864,          19.
   5610,  -6.91923094, -0.241624922,          19.
   5611,  -6.42500019, -0.224366009,          19.
   5612,  -5.93076944, -0.207107082,          19.
   5613,   -5.4365387, -0.189848155,          19.
   5614,  -4.94230747, -0.172589228,          19.
   5615,  -4.44807673,   -0.1553303,          19.
   5616,  -3.95384622, -0.138071388,          19.
   5617,  -3.45961547, -0.120812461,          19.
   5618,  -2.96538472, -0.103553541,          19.
   5619,  -2.47115374, -0.0862946138,          19.
   5620,  -1.97692311, -0.069035694,          19.
   5621,  -1.48269236, -0.0517767705,          19.
   5622, -0.988461554, -0.034517847,          19.
   5623, -0.494230777, -0.0172589235,          19.
   5624,  -12.3557692, -0.431473076,         18.5
   5625,  -11.8615389, -0.414214164,         18.5
   5626,  -11.3673077, -0.396955222,         18.5
   5627,  -10.8730774,  -0.37969631,         18.5
   5628,  -10.3788462, -0.362437397,         18.5
   5629,  -9.88461494, -0.345178455,         18.5
   5630,  -9.39038467, -0.327919543,         18.5
   5631,  -8.89615345, -0.310660601,         18.5
   5632,  -8.40192318, -0.293401688,         18.5
   5633,  -7.90769243, -0.276142776,         18.5
   5634,  -7.41346169, -0.258883864,         18.5
   5635,  -6.91923094, -0.241624922,         18.5
   5636,  -6.42500019, -0.224366009,         18.5
   5637,  -5.93076944, -0.207107082,         18.5
   5638,   -5.4365387, -0.189848155,         18.5
   5639,  -4.94230747, -0.172589228,         18.5
   5640,  -4.44807673,   -0.1553303,         18.5
   5641,  -3.95384622, -0.138071388,         18.5
   5642,  -3.45961547, -0.120812461,         18.5
   5643,  -2.96538472, -0.103553541,         18.5
   5644,  -2.47115374, -0.0862946138,         18.5
   5645,  -1.97692311, -0.069035694,         18.5
   5646,  -1.48269236, -0.0517767705,         18.5
   5647, -0.988461554, -0.034517847,         18.5
   5648, -0.494230777, -0.0172589235,         18.5
   5649,  -12.3557692, -0.431473076,          18.
   5650,  -11.8615389, -0.414214164,          18.
   5651,  -11.3673077, -0.396955222,          18.
   5652,  -10.8730774,  -0.37969631,          18.
   5653,  -10.3788462, -0.362437397,          18.
   5654,  -9.88461494, -0.345178455,          18.
   5655,  -9.39038467, -0.327919543,          18.
   5656,  -8.89615345, -0.310660601,          18.
   5657,  -8.40192318, -0.293401688,          18.
   5658,  -7.90769243, -0.276142776,          18.
   5659,  -7.41346169, -0.258883864,          18.
   5660,  -6.91923094, -0.241624922,          18.
   5661,  -6.42500019, -0.224366009,          18.
   5662,  -5.93076944, -0.207107082,          18.
   5663,   -5.4365387, -0.189848155,          18.
   5664,  -4.94230747, -0.172589228,          18.
   5665,  -4.44807673,   -0.1553303,          18.
   5666,  -3.95384622, -0.138071388,          18.
   5667,  -3.45961547, -0.120812461,          18.
   5668,  -2.96538472, -0.103553541,          18.
   5669,  -2.47115374, -0.0862946138,          18.
   5670,  -1.97692311, -0.069035694,          18.
   5671,  -1.48269236, -0.0517767705,          18.
   5672, -0.988461554, -0.034517847,          18.
   5673, -0.494230777, -0.0172589235,          18.
   5674,  -12.3557692, -0.431473076,         17.5
   5675,  -11.8615389, -0.414214164,         17.5
   5676,  -11.3673077, -0.396955222,         17.5
   5677,  -10.8730774,  -0.37969631,         17.5
   5678,  -10.3788462, -0.362437397,         17.5
   5679,  -9.88461494, -0.345178455,         17.5
   5680,  -9.39038467, -0.327919543,         17.5
   5681,  -8.89615345, -0.310660601,         17.5
   5682,  -8.40192318, -0.293401688,         17.5
   5683,  -7.90769243, -0.276142776,         17.5
   5684,  -7.41346169, -0.258883864,         17.5
   5685,  -6.91923094, -0.241624922,         17.5
   5686,  -6.42500019, -0.224366009,         17.5
   5687,  -5.93076944, -0.207107082,         17.5
   5688,   -5.4365387, -0.189848155,         17.5
   5689,  -4.94230747, -0.172589228,         17.5
   5690,  -4.44807673,   -0.1553303,         17.5
   5691,  -3.95384622, -0.138071388,         17.5
   5692,  -3.45961547, -0.120812461,         17.5
   5693,  -2.96538472, -0.103553541,         17.5
   5694,  -2.47115374, -0.0862946138,         17.5
   5695,  -1.97692311, -0.069035694,         17.5
   5696,  -1.48269236, -0.0517767705,         17.5
   5697, -0.988461554, -0.034517847,         17.5
   5698, -0.494230777, -0.0172589235,         17.5
   5699,  -12.3557692, -0.431473076,          17.
   5700,  -11.8615389, -0.414214164,          17.
   5701,  -11.3673077, -0.396955222,          17.
   5702,  -10.8730774,  -0.37969631,          17.
   5703,  -10.3788462, -0.362437397,          17.
   5704,  -9.88461494, -0.345178455,          17.
   5705,  -9.39038467, -0.327919543,          17.
   5706,  -8.89615345, -0.310660601,          17.
   5707,  -8.40192318, -0.293401688,          17.
   5708,  -7.90769243, -0.276142776,          17.
   5709,  -7.41346169, -0.258883864,          17.
   5710,  -6.91923094, -0.241624922,          17.
   5711,  -6.42500019, -0.224366009,          17.
   5712,  -5.93076944, -0.207107082,          17.
   5713,   -5.4365387, -0.189848155,          17.
   5714,  -4.94230747, -0.172589228,          17.
   5715,  -4.44807673,   -0.1553303,          17.
   5716,  -3.95384622, -0.138071388,          17.
   5717,  -3.45961547, -0.120812461,          17.
   5718,  -2.96538472, -0.103553541,          17.
   5719,  -2.47115374, -0.0862946138,          17.
   5720,  -1.97692311, -0.069035694,          17.
   5721,  -1.48269236, -0.0517767705,          17.
   5722, -0.988461554, -0.034517847,          17.
   5723, -0.494230777, -0.0172589235,          17.
   5724,  -12.3557692, -0.431473076,         16.5
   5725,  -11.8615389, -0.414214164,         16.5
   5726,  -11.3673077, -0.396955222,         16.5
   5727,  -10.8730774,  -0.37969631,         16.5
   5728,  -10.3788462, -0.362437397,         16.5
   5729,  -9.88461494, -0.345178455,         16.5
   5730,  -9.39038467, -0.327919543,         16.5
   5731,  -8.89615345, -0.310660601,         16.5
   5732,  -8.40192318, -0.293401688,         16.5
   5733,  -7.90769243, -0.276142776,         16.5
   5734,  -7.41346169, -0.258883864,         16.5
   5735,  -6.91923094, -0.241624922,         16.5
   5736,  -6.42500019, -0.224366009,         16.5
   5737,  -5.93076944, -0.207107082,         16.5
   5738,   -5.4365387, -0.189848155,         16.5
   5739,  -4.94230747, -0.172589228,         16.5
   5740,  -4.44807673,   -0.1553303,         16.5
   5741,  -3.95384622, -0.138071388,         16.5
   5742,  -3.45961547, -0.120812461,         16.5
   5743,  -2.96538472, -0.103553541,         16.5
   5744,  -2.47115374, -0.0862946138,         16.5
   5745,  -1.97692311, -0.069035694,         16.5
   5746,  -1.48269236, -0.0517767705,         16.5
   5747, -0.988461554, -0.034517847,         16.5
   5748, -0.494230777, -0.0172589235,         16.5
   5749,  -12.3557692, -0.431473076,          16.
   5750,  -11.8615389, -0.414214164,          16.
   5751,  -11.3673077, -0.396955222,          16.
   5752,  -10.8730774,  -0.37969631,          16.
   5753,  -10.3788462, -0.362437397,          16.
   5754,  -9.88461494, -0.345178455,          16.
   5755,  -9.39038467, -0.327919543,          16.
   5756,  -8.89615345, -0.310660601,          16.
   5757,  -8.40192318, -0.293401688,          16.
   5758,  -7.90769243, -0.276142776,          16.
   5759,  -7.41346169, -0.258883864,          16.
   5760,  -6.91923094, -0.241624922,          16.
   5761,  -6.42500019, -0.224366009,          16.
   5762,  -5.93076944, -0.207107082,          16.
   5763,   -5.4365387, -0.189848155,          16.
   5764,  -4.94230747, -0.172589228,          16.
   5765,  -4.44807673,   -0.1553303,          16.
   5766,  -3.95384622, -0.138071388,          16.
   5767,  -3.45961547, -0.120812461,          16.
   5768,  -2.96538472, -0.103553541,          16.
   5769,  -2.47115374, -0.0862946138,          16.
   5770,  -1.97692311, -0.069035694,          16.
   5771,  -1.48269236, -0.0517767705,          16.
   5772, -0.988461554, -0.034517847,          16.
   5773, -0.494230777, -0.0172589235,          16.
   5774,  -12.3557692, -0.431473076,         15.5
   5775,  -11.8615389, -0.414214164,         15.5
   5776,  -11.3673077, -0.396955222,         15.5
   5777,  -10.8730774,  -0.37969631,         15.5
   5778,  -10.3788462, -0.362437397,         15.5
   5779,  -9.88461494, -0.345178455,         15.5
   5780,  -9.39038467, -0.327919543,         15.5
   5781,  -8.89615345, -0.310660601,         15.5
   5782,  -8.40192318, -0.293401688,         15.5
   5783,  -7.90769243, -0.276142776,         15.5
   5784,  -7.41346169, -0.258883864,         15.5
   5785,  -6.91923094, -0.241624922,         15.5
   5786,  -6.42500019, -0.224366009,         15.5
   5787,  -5.93076944, -0.207107082,         15.5
   5788,   -5.4365387, -0.189848155,         15.5
   5789,  -4.94230747, -0.172589228,         15.5
   5790,  -4.44807673,   -0.1553303,         15.5
   5791,  -3.95384622, -0.138071388,         15.5
   5792,  -3.45961547, -0.120812461,         15.5
   5793,  -2.96538472, -0.103553541,         15.5
   5794,  -2.47115374, -0.0862946138,         15.5
   5795,  -1.97692311, -0.069035694,         15.5
   5796,  -1.48269236, -0.0517767705,         15.5
   5797, -0.988461554, -0.034517847,         15.5
   5798, -0.494230777, -0.0172589235,         15.5
   5799,  -12.3557692, -0.431473076,          15.
   5800,  -11.8615389, -0.414214164,          15.
   5801,  -11.3673077, -0.396955222,          15.
   5802,  -10.8730774,  -0.37969631,          15.
   5803,  -10.3788462, -0.362437397,          15.
   5804,  -9.88461494, -0.345178455,          15.
   5805,  -9.39038467, -0.327919543,          15.
   5806,  -8.89615345, -0.310660601,          15.
   5807,  -8.40192318, -0.293401688,          15.
   5808,  -7.90769243, -0.276142776,          15.
   5809,  -7.41346169, -0.258883864,          15.
   5810,  -6.91923094, -0.241624922,          15.
   5811,  -6.42500019, -0.224366009,          15.
   5812,  -5.93076944, -0.207107082,          15.
   5813,   -5.4365387, -0.189848155,          15.
   5814,  -4.94230747, -0.172589228,          15.
   5815,  -4.44807673,   -0.1553303,          15.
   5816,  -3.95384622, -0.138071388,          15.
   5817,  -3.45961547, -0.120812461,          15.
   5818,  -2.96538472, -0.103553541,          15.
   5819,  -2.47115374, -0.0862946138,          15.
   5820,  -1.97692311, -0.069035694,          15.
   5821,  -1.48269236, -0.0517767705,          15.
   5822, -0.988461554, -0.034517847,          15.
   5823, -0.494230777, -0.0172589235,          15.
   5824,  -12.3557692, -0.431473076,         14.5
   5825,  -11.8615389, -0.414214164,         14.5
   5826,  -11.3673077, -0.396955222,         14.5
   5827,  -10.8730774,  -0.37969631,         14.5
   5828,  -10.3788462, -0.362437397,         14.5
   5829,  -9.88461494, -0.345178455,         14.5
   5830,  -9.39038467, -0.327919543,         14.5
   5831,  -8.89615345, -0.310660601,         14.5
   5832,  -8.40192318, -0.293401688,         14.5
   5833,  -7.90769243, -0.276142776,         14.5
   5834,  -7.41346169, -0.258883864,         14.5
   5835,  -6.91923094, -0.241624922,         14.5
   5836,  -6.42500019, -0.224366009,         14.5
   5837,  -5.93076944, -0.207107082,         14.5
   5838,   -5.4365387, -0.189848155,         14.5
   5839,  -4.94230747, -0.172589228,         14.5
   5840,  -4.44807673,   -0.1553303,         14.5
   5841,  -3.95384622, -0.138071388,         14.5
   5842,  -3.45961547, -0.120812461,         14.5
   5843,  -2.96538472, -0.103553541,         14.5
   5844,  -2.47115374, -0.0862946138,         14.5
   5845,  -1.97692311, -0.069035694,         14.5
   5846,  -1.48269236, -0.0517767705,         14.5
   5847, -0.988461554, -0.034517847,         14.5
   5848, -0.494230777, -0.0172589235,         14.5
   5849,  -12.3557692, -0.431473076,          14.
   5850,  -11.8615389, -0.414214164,          14.
   5851,  -11.3673077, -0.396955222,          14.
   5852,  -10.8730774,  -0.37969631,          14.
   5853,  -10.3788462, -0.362437397,          14.
   5854,  -9.88461494, -0.345178455,          14.
   5855,  -9.39038467, -0.327919543,          14.
   5856,  -8.89615345, -0.310660601,          14.
   5857,  -8.40192318, -0.293401688,          14.
   5858,  -7.90769243, -0.276142776,          14.
   5859,  -7.41346169, -0.258883864,          14.
   5860,  -6.91923094, -0.241624922,          14.
   5861,  -6.42500019, -0.224366009,          14.
   5862,  -5.93076944, -0.207107082,          14.
   5863,   -5.4365387, -0.189848155,          14.
   5864,  -4.94230747, -0.172589228,          14.
   5865,  -4.44807673,   -0.1553303,          14.
   5866,  -3.95384622, -0.138071388,          14.
   5867,  -3.45961547, -0.120812461,          14.
   5868,  -2.96538472, -0.103553541,          14.
   5869,  -2.47115374, -0.0862946138,          14.
   5870,  -1.97692311, -0.069035694,          14.
   5871,  -1.48269236, -0.0517767705,          14.
   5872, -0.988461554, -0.034517847,          14.
   5873, -0.494230777, -0.0172589235,          14.
   5874,  -12.3557692, -0.431473076,         13.5
   5875,  -11.8615389, -0.414214164,         13.5
   5876,  -11.3673077, -0.396955222,         13.5
   5877,  -10.8730774,  -0.37969631,         13.5
   5878,  -10.3788462, -0.362437397,         13.5
   5879,  -9.88461494, -0.345178455,         13.5
   5880,  -9.39038467, -0.327919543,         13.5
   5881,  -8.89615345, -0.310660601,         13.5
   5882,  -8.40192318, -0.293401688,         13.5
   5883,  -7.90769243, -0.276142776,         13.5
   5884,  -7.41346169, -0.258883864,         13.5
   5885,  -6.91923094, -0.241624922,         13.5
   5886,  -6.42500019, -0.224366009,         13.5
   5887,  -5.93076944, -0.207107082,         13.5
   5888,   -5.4365387, -0.189848155,         13.5
   5889,  -4.94230747, -0.172589228,         13.5
   5890,  -4.44807673,   -0.1553303,         13.5
   5891,  -3.95384622, -0.138071388,         13.5
   5892,  -3.45961547, -0.120812461,         13.5
   5893,  -2.96538472, -0.103553541,         13.5
   5894,  -2.47115374, -0.0862946138,         13.5
   5895,  -1.97692311, -0.069035694,         13.5
   5896,  -1.48269236, -0.0517767705,         13.5
   5897, -0.988461554, -0.034517847,         13.5
   5898, -0.494230777, -0.0172589235,         13.5
   5899,  -12.3557692, -0.431473076,          13.
   5900,  -11.8615389, -0.414214164,          13.
   5901,  -11.3673077, -0.396955222,          13.
   5902,  -10.8730774,  -0.37969631,          13.
   5903,  -10.3788462, -0.362437397,          13.
   5904,  -9.88461494, -0.345178455,          13.
   5905,  -9.39038467, -0.327919543,          13.
   5906,  -8.89615345, -0.310660601,          13.
   5907,  -8.40192318, -0.293401688,          13.
   5908,  -7.90769243, -0.276142776,          13.
   5909,  -7.41346169, -0.258883864,          13.
   5910,  -6.91923094, -0.241624922,          13.
   5911,  -6.42500019, -0.224366009,          13.
   5912,  -5.93076944, -0.207107082,          13.
   5913,   -5.4365387, -0.189848155,          13.
   5914,  -4.94230747, -0.172589228,          13.
   5915,  -4.44807673,   -0.1553303,          13.
   5916,  -3.95384622, -0.138071388,          13.
   5917,  -3.45961547, -0.120812461,          13.
   5918,  -2.96538472, -0.103553541,          13.
   5919,  -2.47115374, -0.0862946138,          13.
   5920,  -1.97692311, -0.069035694,          13.
   5921,  -1.48269236, -0.0517767705,          13.
   5922, -0.988461554, -0.034517847,          13.
   5923, -0.494230777, -0.0172589235,          13.
   5924,  -12.3557692, -0.431473076,         12.5
   5925,  -11.8615389, -0.414214164,         12.5
   5926,  -11.3673077, -0.396955222,         12.5
   5927,  -10.8730774,  -0.37969631,         12.5
   5928,  -10.3788462, -0.362437397,         12.5
   5929,  -9.88461494, -0.345178455,         12.5
   5930,  -9.39038467, -0.327919543,         12.5
   5931,  -8.89615345, -0.310660601,         12.5
   5932,  -8.40192318, -0.293401688,         12.5
   5933,  -7.90769243, -0.276142776,         12.5
   5934,  -7.41346169, -0.258883864,         12.5
   5935,  -6.91923094, -0.241624922,         12.5
   5936,  -6.42500019, -0.224366009,         12.5
   5937,  -5.93076944, -0.207107082,         12.5
   5938,   -5.4365387, -0.189848155,         12.5
   5939,  -4.94230747, -0.172589228,         12.5
   5940,  -4.44807673,   -0.1553303,         12.5
   5941,  -3.95384622, -0.138071388,         12.5
   5942,  -3.45961547, -0.120812461,         12.5
   5943,  -2.96538472, -0.103553541,         12.5
   5944,  -2.47115374, -0.0862946138,         12.5
   5945,  -1.97692311, -0.069035694,         12.5
   5946,  -1.48269236, -0.0517767705,         12.5
   5947, -0.988461554, -0.034517847,         12.5
   5948, -0.494230777, -0.0172589235,         12.5
   5949,  -12.3557692, -0.431473076,          12.
   5950,  -11.8615389, -0.414214164,          12.
   5951,  -11.3673077, -0.396955222,          12.
   5952,  -10.8730774,  -0.37969631,          12.
   5953,  -10.3788462, -0.362437397,          12.
   5954,  -9.88461494, -0.345178455,          12.
   5955,  -9.39038467, -0.327919543,          12.
   5956,  -8.89615345, -0.310660601,          12.
   5957,  -8.40192318, -0.293401688,          12.
   5958,  -7.90769243, -0.276142776,          12.
   5959,  -7.41346169, -0.258883864,          12.
   5960,  -6.91923094, -0.241624922,          12.
   5961,  -6.42500019, -0.224366009,          12.
   5962,  -5.93076944, -0.207107082,          12.
   5963,   -5.4365387, -0.189848155,          12.
   5964,  -4.94230747, -0.172589228,          12.
   5965,  -4.44807673,   -0.1553303,          12.
   5966,  -3.95384622, -0.138071388,          12.
   5967,  -3.45961547, -0.120812461,          12.
   5968,  -2.96538472, -0.103553541,          12.
   5969,  -2.47115374, -0.0862946138,          12.
   5970,  -1.97692311, -0.069035694,          12.
   5971,  -1.48269236, -0.0517767705,          12.
   5972, -0.988461554, -0.034517847,          12.
   5973, -0.494230777, -0.0172589235,          12.
   5974,  -12.3557692, -0.431473076,         11.5
   5975,  -11.8615389, -0.414214164,         11.5
   5976,  -11.3673077, -0.396955222,         11.5
   5977,  -10.8730774,  -0.37969631,         11.5
   5978,  -10.3788462, -0.362437397,         11.5
   5979,  -9.88461494, -0.345178455,         11.5
   5980,  -9.39038467, -0.327919543,         11.5
   5981,  -8.89615345, -0.310660601,         11.5
   5982,  -8.40192318, -0.293401688,         11.5
   5983,  -7.90769243, -0.276142776,         11.5
   5984,  -7.41346169, -0.258883864,         11.5
   5985,  -6.91923094, -0.241624922,         11.5
   5986,  -6.42500019, -0.224366009,         11.5
   5987,  -5.93076944, -0.207107082,         11.5
   5988,   -5.4365387, -0.189848155,         11.5
   5989,  -4.94230747, -0.172589228,         11.5
   5990,  -4.44807673,   -0.1553303,         11.5
   5991,  -3.95384622, -0.138071388,         11.5
   5992,  -3.45961547, -0.120812461,         11.5
   5993,  -2.96538472, -0.103553541,         11.5
   5994,  -2.47115374, -0.0862946138,         11.5
   5995,  -1.97692311, -0.069035694,         11.5
   5996,  -1.48269236, -0.0517767705,         11.5
   5997, -0.988461554, -0.034517847,         11.5
   5998, -0.494230777, -0.0172589235,         11.5
   5999,  -12.3557692, -0.431473076,          11.
   6000,  -11.8615389, -0.414214164,          11.
   6001,  -11.3673077, -0.396955222,          11.
   6002,  -10.8730774,  -0.37969631,          11.
   6003,  -10.3788462, -0.362437397,          11.
   6004,  -9.88461494, -0.345178455,          11.
   6005,  -9.39038467, -0.327919543,          11.
   6006,  -8.89615345, -0.310660601,          11.
   6007,  -8.40192318, -0.293401688,          11.
   6008,  -7.90769243, -0.276142776,          11.
   6009,  -7.41346169, -0.258883864,          11.
   6010,  -6.91923094, -0.241624922,          11.
   6011,  -6.42500019, -0.224366009,          11.
   6012,  -5.93076944, -0.207107082,          11.
   6013,   -5.4365387, -0.189848155,          11.
   6014,  -4.94230747, -0.172589228,          11.
   6015,  -4.44807673,   -0.1553303,          11.
   6016,  -3.95384622, -0.138071388,          11.
   6017,  -3.45961547, -0.120812461,          11.
   6018,  -2.96538472, -0.103553541,          11.
   6019,  -2.47115374, -0.0862946138,          11.
   6020,  -1.97692311, -0.069035694,          11.
   6021,  -1.48269236, -0.0517767705,          11.
   6022, -0.988461554, -0.034517847,          11.
   6023, -0.494230777, -0.0172589235,          11.
   6024,  -12.3557692, -0.431473076,         10.5
   6025,  -11.8615389, -0.414214164,         10.5
   6026,  -11.3673077, -0.396955222,         10.5
   6027,  -10.8730774,  -0.37969631,         10.5
   6028,  -10.3788462, -0.362437397,         10.5
   6029,  -9.88461494, -0.345178455,         10.5
   6030,  -9.39038467, -0.327919543,         10.5
   6031,  -8.89615345, -0.310660601,         10.5
   6032,  -8.40192318, -0.293401688,         10.5
   6033,  -7.90769243, -0.276142776,         10.5
   6034,  -7.41346169, -0.258883864,         10.5
   6035,  -6.91923094, -0.241624922,         10.5
   6036,  -6.42500019, -0.224366009,         10.5
   6037,  -5.93076944, -0.207107082,         10.5
   6038,   -5.4365387, -0.189848155,         10.5
   6039,  -4.94230747, -0.172589228,         10.5
   6040,  -4.44807673,   -0.1553303,         10.5
   6041,  -3.95384622, -0.138071388,         10.5
   6042,  -3.45961547, -0.120812461,         10.5
   6043,  -2.96538472, -0.103553541,         10.5
   6044,  -2.47115374, -0.0862946138,         10.5
   6045,  -1.97692311, -0.069035694,         10.5
   6046,  -1.48269236, -0.0517767705,         10.5
   6047, -0.988461554, -0.034517847,         10.5
   6048, -0.494230777, -0.0172589235,         10.5
   6049,  -12.3557692, -0.431473076,          10.
   6050,  -11.8615389, -0.414214164,          10.
   6051,  -11.3673077, -0.396955222,          10.
   6052,  -10.8730774,  -0.37969631,          10.
   6053,  -10.3788462, -0.362437397,          10.
   6054,  -9.88461494, -0.345178455,          10.
   6055,  -9.39038467, -0.327919543,          10.
   6056,  -8.89615345, -0.310660601,          10.
   6057,  -8.40192318, -0.293401688,          10.
   6058,  -7.90769243, -0.276142776,          10.
   6059,  -7.41346169, -0.258883864,          10.
   6060,  -6.91923094, -0.241624922,          10.
   6061,  -6.42500019, -0.224366009,          10.
   6062,  -5.93076944, -0.207107082,          10.
   6063,   -5.4365387, -0.189848155,          10.
   6064,  -4.94230747, -0.172589228,          10.
   6065,  -4.44807673,   -0.1553303,          10.
   6066,  -3.95384622, -0.138071388,          10.
   6067,  -3.45961547, -0.120812461,          10.
   6068,  -2.96538472, -0.103553541,          10.
   6069,  -2.47115374, -0.0862946138,          10.
   6070,  -1.97692311, -0.069035694,          10.
   6071,  -1.48269236, -0.0517767705,          10.
   6072, -0.988461554, -0.034517847,          10.
   6073, -0.494230777, -0.0172589235,          10.
   6074,  -12.3557692, -0.431473076,          9.5
   6075,  -11.8615389, -0.414214164,          9.5
   6076,  -11.3673077, -0.396955222,          9.5
   6077,  -10.8730774,  -0.37969631,          9.5
   6078,  -10.3788462, -0.362437397,          9.5
   6079,  -9.88461494, -0.345178455,          9.5
   6080,  -9.39038467, -0.327919543,          9.5
   6081,  -8.89615345, -0.310660601,          9.5
   6082,  -8.40192318, -0.293401688,          9.5
   6083,  -7.90769243, -0.276142776,          9.5
   6084,  -7.41346169, -0.258883864,          9.5
   6085,  -6.91923094, -0.241624922,          9.5
   6086,  -6.42500019, -0.224366009,          9.5
   6087,  -5.93076944, -0.207107082,          9.5
   6088,   -5.4365387, -0.189848155,          9.5
   6089,  -4.94230747, -0.172589228,          9.5
   6090,  -4.44807673,   -0.1553303,          9.5
   6091,  -3.95384622, -0.138071388,          9.5
   6092,  -3.45961547, -0.120812461,          9.5
   6093,  -2.96538472, -0.103553541,          9.5
   6094,  -2.47115374, -0.0862946138,          9.5
   6095,  -1.97692311, -0.069035694,          9.5
   6096,  -1.48269236, -0.0517767705,          9.5
   6097, -0.988461554, -0.034517847,          9.5
   6098, -0.494230777, -0.0172589235,          9.5
   6099,  -12.3557692, -0.431473076,           9.
   6100,  -11.8615389, -0.414214164,           9.
   6101,  -11.3673077, -0.396955222,           9.
   6102,  -10.8730774,  -0.37969631,           9.
   6103,  -10.3788462, -0.362437397,           9.
   6104,  -9.88461494, -0.345178455,           9.
   6105,  -9.39038467, -0.327919543,           9.
   6106,  -8.89615345, -0.310660601,           9.
   6107,  -8.40192318, -0.293401688,           9.
   6108,  -7.90769243, -0.276142776,           9.
   6109,  -7.41346169, -0.258883864,           9.
   6110,  -6.91923094, -0.241624922,           9.
   6111,  -6.42500019, -0.224366009,           9.
   6112,  -5.93076944, -0.207107082,           9.
   6113,   -5.4365387, -0.189848155,           9.
   6114,  -4.94230747, -0.172589228,           9.
   6115,  -4.44807673,   -0.1553303,           9.
   6116,  -3.95384622, -0.138071388,           9.
   6117,  -3.45961547, -0.120812461,           9.
   6118,  -2.96538472, -0.103553541,           9.
   6119,  -2.47115374, -0.0862946138,           9.
   6120,  -1.97692311, -0.069035694,           9.
   6121,  -1.48269236, -0.0517767705,           9.
   6122, -0.988461554, -0.034517847,           9.
   6123, -0.494230777, -0.0172589235,           9.
   6124,  -12.3557692, -0.431473076,          8.5
   6125,  -11.8615389, -0.414214164,          8.5
   6126,  -11.3673077, -0.396955222,          8.5
   6127,  -10.8730774,  -0.37969631,          8.5
   6128,  -10.3788462, -0.362437397,          8.5
   6129,  -9.88461494, -0.345178455,          8.5
   6130,  -9.39038467, -0.327919543,          8.5
   6131,  -8.89615345, -0.310660601,          8.5
   6132,  -8.40192318, -0.293401688,          8.5
   6133,  -7.90769243, -0.276142776,          8.5
   6134,  -7.41346169, -0.258883864,          8.5
   6135,  -6.91923094, -0.241624922,          8.5
   6136,  -6.42500019, -0.224366009,          8.5
   6137,  -5.93076944, -0.207107082,          8.5
   6138,   -5.4365387, -0.189848155,          8.5
   6139,  -4.94230747, -0.172589228,          8.5
   6140,  -4.44807673,   -0.1553303,          8.5
   6141,  -3.95384622, -0.138071388,          8.5
   6142,  -3.45961547, -0.120812461,          8.5
   6143,  -2.96538472, -0.103553541,          8.5
   6144,  -2.47115374, -0.0862946138,          8.5
   6145,  -1.97692311, -0.069035694,          8.5
   6146,  -1.48269236, -0.0517767705,          8.5
   6147, -0.988461554, -0.034517847,          8.5
   6148, -0.494230777, -0.0172589235,          8.5
   6149,  -12.3557692, -0.431473076,           8.
   6150,  -11.8615389, -0.414214164,           8.
   6151,  -11.3673077, -0.396955222,           8.
   6152,  -10.8730774,  -0.37969631,           8.
   6153,  -10.3788462, -0.362437397,           8.
   6154,  -9.88461494, -0.345178455,           8.
   6155,  -9.39038467, -0.327919543,           8.
   6156,  -8.89615345, -0.310660601,           8.
   6157,  -8.40192318, -0.293401688,           8.
   6158,  -7.90769243, -0.276142776,           8.
   6159,  -7.41346169, -0.258883864,           8.
   6160,  -6.91923094, -0.241624922,           8.
   6161,  -6.42500019, -0.224366009,           8.
   6162,  -5.93076944, -0.207107082,           8.
   6163,   -5.4365387, -0.189848155,           8.
   6164,  -4.94230747, -0.172589228,           8.
   6165,  -4.44807673,   -0.1553303,           8.
   6166,  -3.95384622, -0.138071388,           8.
   6167,  -3.45961547, -0.120812461,           8.
   6168,  -2.96538472, -0.103553541,           8.
   6169,  -2.47115374, -0.0862946138,           8.
   6170,  -1.97692311, -0.069035694,           8.
   6171,  -1.48269236, -0.0517767705,           8.
   6172, -0.988461554, -0.034517847,           8.
   6173, -0.494230777, -0.0172589235,           8.
   6174,  -12.3557692, -0.431473076,          7.5
   6175,  -11.8615389, -0.414214164,          7.5
   6176,  -11.3673077, -0.396955222,          7.5
   6177,  -10.8730774,  -0.37969631,          7.5
   6178,  -10.3788462, -0.362437397,          7.5
   6179,  -9.88461494, -0.345178455,          7.5
   6180,  -9.39038467, -0.327919543,          7.5
   6181,  -8.89615345, -0.310660601,          7.5
   6182,  -8.40192318, -0.293401688,          7.5
   6183,  -7.90769243, -0.276142776,          7.5
   6184,  -7.41346169, -0.258883864,          7.5
   6185,  -6.91923094, -0.241624922,          7.5
   6186,  -6.42500019, -0.224366009,          7.5
   6187,  -5.93076944, -0.207107082,          7.5
   6188,   -5.4365387, -0.189848155,          7.5
   6189,  -4.94230747, -0.172589228,          7.5
   6190,  -4.44807673,   -0.1553303,          7.5
   6191,  -3.95384622, -0.138071388,          7.5
   6192,  -3.45961547, -0.120812461,          7.5
   6193,  -2.96538472, -0.103553541,          7.5
   6194,  -2.47115374, -0.0862946138,          7.5
   6195,  -1.97692311, -0.069035694,          7.5
   6196,  -1.48269236, -0.0517767705,          7.5
   6197, -0.988461554, -0.034517847,          7.5
   6198, -0.494230777, -0.0172589235,          7.5
   6199,  -12.3557692, -0.431473076,           7.
   6200,  -11.8615389, -0.414214164,           7.
   6201,  -11.3673077, -0.396955222,           7.
   6202,  -10.8730774,  -0.37969631,           7.
   6203,  -10.3788462, -0.362437397,           7.
   6204,  -9.88461494, -0.345178455,           7.
   6205,  -9.39038467, -0.327919543,           7.
   6206,  -8.89615345, -0.310660601,           7.
   6207,  -8.40192318, -0.293401688,           7.
   6208,  -7.90769243, -0.276142776,           7.
   6209,  -7.41346169, -0.258883864,           7.
   6210,  -6.91923094, -0.241624922,           7.
   6211,  -6.42500019, -0.224366009,           7.
   6212,  -5.93076944, -0.207107082,           7.
   6213,   -5.4365387, -0.189848155,           7.
   6214,  -4.94230747, -0.172589228,           7.
   6215,  -4.44807673,   -0.1553303,           7.
   6216,  -3.95384622, -0.138071388,           7.
   6217,  -3.45961547, -0.120812461,           7.
   6218,  -2.96538472, -0.103553541,           7.
   6219,  -2.47115374, -0.0862946138,           7.
   6220,  -1.97692311, -0.069035694,           7.
   6221,  -1.48269236, -0.0517767705,           7.
   6222, -0.988461554, -0.034517847,           7.
   6223, -0.494230777, -0.0172589235,           7.
   6224,  -12.3557692, -0.431473076,          6.5
   6225,  -11.8615389, -0.414214164,          6.5
   6226,  -11.3673077, -0.396955222,          6.5
   6227,  -10.8730774,  -0.37969631,          6.5
   6228,  -10.3788462, -0.362437397,          6.5
   6229,  -9.88461494, -0.345178455,          6.5
   6230,  -9.39038467, -0.327919543,          6.5
   6231,  -8.89615345, -0.310660601,          6.5
   6232,  -8.40192318, -0.293401688,          6.5
   6233,  -7.90769243, -0.276142776,          6.5
   6234,  -7.41346169, -0.258883864,          6.5
   6235,  -6.91923094, -0.241624922,          6.5
   6236,  -6.42500019, -0.224366009,          6.5
   6237,  -5.93076944, -0.207107082,          6.5
   6238,   -5.4365387, -0.189848155,          6.5
   6239,  -4.94230747, -0.172589228,          6.5
   6240,  -4.44807673,   -0.1553303,          6.5
   6241,  -3.95384622, -0.138071388,          6.5
   6242,  -3.45961547, -0.120812461,          6.5
   6243,  -2.96538472, -0.103553541,          6.5
   6244,  -2.47115374, -0.0862946138,          6.5
   6245,  -1.97692311, -0.069035694,          6.5
   6246,  -1.48269236, -0.0517767705,          6.5
   6247, -0.988461554, -0.034517847,          6.5
   6248, -0.494230777, -0.0172589235,          6.5
   6249,  -12.3557692, -0.431473076,           6.
   6250,  -11.8615389, -0.414214164,           6.
   6251,  -11.3673077, -0.396955222,           6.
   6252,  -10.8730774,  -0.37969631,           6.
   6253,  -10.3788462, -0.362437397,           6.
   6254,  -9.88461494, -0.345178455,           6.
   6255,  -9.39038467, -0.327919543,           6.
   6256,  -8.89615345, -0.310660601,           6.
   6257,  -8.40192318, -0.293401688,           6.
   6258,  -7.90769243, -0.276142776,           6.
   6259,  -7.41346169, -0.258883864,           6.
   6260,  -6.91923094, -0.241624922,           6.
   6261,  -6.42500019, -0.224366009,           6.
   6262,  -5.93076944, -0.207107082,           6.
   6263,   -5.4365387, -0.189848155,           6.
   6264,  -4.94230747, -0.172589228,           6.
   6265,  -4.44807673,   -0.1553303,           6.
   6266,  -3.95384622, -0.138071388,           6.
   6267,  -3.45961547, -0.120812461,           6.
   6268,  -2.96538472, -0.103553541,           6.
   6269,  -2.47115374, -0.0862946138,           6.
   6270,  -1.97692311, -0.069035694,           6.
   6271,  -1.48269236, -0.0517767705,           6.
   6272, -0.988461554, -0.034517847,           6.
   6273, -0.494230777, -0.0172589235,           6.
   6274,  -12.3557692, -0.431473076,          5.5
   6275,  -11.8615389, -0.414214164,          5.5
   6276,  -11.3673077, -0.396955222,          5.5
   6277,  -10.8730774,  -0.37969631,          5.5
   6278,  -10.3788462, -0.362437397,          5.5
   6279,  -9.88461494, -0.345178455,          5.5
   6280,  -9.39038467, -0.327919543,          5.5
   6281,  -8.89615345, -0.310660601,          5.5
   6282,  -8.40192318, -0.293401688,          5.5
   6283,  -7.90769243, -0.276142776,          5.5
   6284,  -7.41346169, -0.258883864,          5.5
   6285,  -6.91923094, -0.241624922,          5.5
   6286,  -6.42500019, -0.224366009,          5.5
   6287,  -5.93076944, -0.207107082,          5.5
   6288,   -5.4365387, -0.189848155,          5.5
   6289,  -4.94230747, -0.172589228,          5.5
   6290,  -4.44807673,   -0.1553303,          5.5
   6291,  -3.95384622, -0.138071388,          5.5
   6292,  -3.45961547, -0.120812461,          5.5
   6293,  -2.96538472, -0.103553541,          5.5
   6294,  -2.47115374, -0.0862946138,          5.5
   6295,  -1.97692311, -0.069035694,          5.5
   6296,  -1.48269236, -0.0517767705,          5.5
   6297, -0.988461554, -0.034517847,          5.5
   6298, -0.494230777, -0.0172589235,          5.5
   6299,  -12.3557692, -0.431473076,           5.
   6300,  -11.8615389, -0.414214164,           5.
   6301,  -11.3673077, -0.396955222,           5.
   6302,  -10.8730774,  -0.37969631,           5.
   6303,  -10.3788462, -0.362437397,           5.
   6304,  -9.88461494, -0.345178455,           5.
   6305,  -9.39038467, -0.327919543,           5.
   6306,  -8.89615345, -0.310660601,           5.
   6307,  -8.40192318, -0.293401688,           5.
   6308,  -7.90769243, -0.276142776,           5.
   6309,  -7.41346169, -0.258883864,           5.
   6310,  -6.91923094, -0.241624922,           5.
   6311,  -6.42500019, -0.224366009,           5.
   6312,  -5.93076944, -0.207107082,           5.
   6313,   -5.4365387, -0.189848155,           5.
   6314,  -4.94230747, -0.172589228,           5.
   6315,  -4.44807673,   -0.1553303,           5.
   6316,  -3.95384622, -0.138071388,           5.
   6317,  -3.45961547, -0.120812461,           5.
   6318,  -2.96538472, -0.103553541,           5.
   6319,  -2.47115374, -0.0862946138,           5.
   6320,  -1.97692311, -0.069035694,           5.
   6321,  -1.48269236, -0.0517767705,           5.
   6322, -0.988461554, -0.034517847,           5.
   6323, -0.494230777, -0.0172589235,           5.
   6324,  -12.3557692, -0.431473076,          4.5
   6325,  -11.8615389, -0.414214164,          4.5
   6326,  -11.3673077, -0.396955222,          4.5
   6327,  -10.8730774,  -0.37969631,          4.5
   6328,  -10.3788462, -0.362437397,          4.5
   6329,  -9.88461494, -0.345178455,          4.5
   6330,  -9.39038467, -0.327919543,          4.5
   6331,  -8.89615345, -0.310660601,          4.5
   6332,  -8.40192318, -0.293401688,          4.5
   6333,  -7.90769243, -0.276142776,          4.5
   6334,  -7.41346169, -0.258883864,          4.5
   6335,  -6.91923094, -0.241624922,          4.5
   6336,  -6.42500019, -0.224366009,          4.5
   6337,  -5.93076944, -0.207107082,          4.5
   6338,   -5.4365387, -0.189848155,          4.5
   6339,  -4.94230747, -0.172589228,          4.5
   6340,  -4.44807673,   -0.1553303,          4.5
   6341,  -3.95384622, -0.138071388,          4.5
   6342,  -3.45961547, -0.120812461,          4.5
   6343,  -2.96538472, -0.103553541,          4.5
   6344,  -2.47115374, -0.0862946138,          4.5
   6345,  -1.97692311, -0.069035694,          4.5
   6346,  -1.48269236, -0.0517767705,          4.5
   6347, -0.988461554, -0.034517847,          4.5
   6348, -0.494230777, -0.0172589235,          4.5
   6349,  -12.3557692, -0.431473076,           4.
   6350,  -11.8615389, -0.414214164,           4.
   6351,  -11.3673077, -0.396955222,           4.
   6352,  -10.8730774,  -0.37969631,           4.
   6353,  -10.3788462, -0.362437397,           4.
   6354,  -9.88461494, -0.345178455,           4.
   6355,  -9.39038467, -0.327919543,           4.
   6356,  -8.89615345, -0.310660601,           4.
   6357,  -8.40192318, -0.293401688,           4.
   6358,  -7.90769243, -0.276142776,           4.
   6359,  -7.41346169, -0.258883864,           4.
   6360,  -6.91923094, -0.241624922,           4.
   6361,  -6.42500019, -0.224366009,           4.
   6362,  -5.93076944, -0.207107082,           4.
   6363,   -5.4365387, -0.189848155,           4.
   6364,  -4.94230747, -0.172589228,           4.
   6365,  -4.44807673,   -0.1553303,           4.
   6366,  -3.95384622, -0.138071388,           4.
   6367,  -3.45961547, -0.120812461,           4.
   6368,  -2.96538472, -0.103553541,           4.
   6369,  -2.47115374, -0.0862946138,           4.
   6370,  -1.97692311, -0.069035694,           4.
   6371,  -1.48269236, -0.0517767705,           4.
   6372, -0.988461554, -0.034517847,           4.
   6373, -0.494230777, -0.0172589235,           4.
   6374,  -12.3557692, -0.431473076,          3.5
   6375,  -11.8615389, -0.414214164,          3.5
   6376,  -11.3673077, -0.396955222,          3.5
   6377,  -10.8730774,  -0.37969631,          3.5
   6378,  -10.3788462, -0.362437397,          3.5
   6379,  -9.88461494, -0.345178455,          3.5
   6380,  -9.39038467, -0.327919543,          3.5
   6381,  -8.89615345, -0.310660601,          3.5
   6382,  -8.40192318, -0.293401688,          3.5
   6383,  -7.90769243, -0.276142776,          3.5
   6384,  -7.41346169, -0.258883864,          3.5
   6385,  -6.91923094, -0.241624922,          3.5
   6386,  -6.42500019, -0.224366009,          3.5
   6387,  -5.93076944, -0.207107082,          3.5
   6388,   -5.4365387, -0.189848155,          3.5
   6389,  -4.94230747, -0.172589228,          3.5
   6390,  -4.44807673,   -0.1553303,          3.5
   6391,  -3.95384622, -0.138071388,          3.5
   6392,  -3.45961547, -0.120812461,          3.5
   6393,  -2.96538472, -0.103553541,          3.5
   6394,  -2.47115374, -0.0862946138,          3.5
   6395,  -1.97692311, -0.069035694,          3.5
   6396,  -1.48269236, -0.0517767705,          3.5
   6397, -0.988461554, -0.034517847,          3.5
   6398, -0.494230777, -0.0172589235,          3.5
   6399,  -12.3557692, -0.431473076,           3.
   6400,  -11.8615389, -0.414214164,           3.
   6401,  -11.3673077, -0.396955222,           3.
   6402,  -10.8730774,  -0.37969631,           3.
   6403,  -10.3788462, -0.362437397,           3.
   6404,  -9.88461494, -0.345178455,           3.
   6405,  -9.39038467, -0.327919543,           3.
   6406,  -8.89615345, -0.310660601,           3.
   6407,  -8.40192318, -0.293401688,           3.
   6408,  -7.90769243, -0.276142776,           3.
   6409,  -7.41346169, -0.258883864,           3.
   6410,  -6.91923094, -0.241624922,           3.
   6411,  -6.42500019, -0.224366009,           3.
   6412,  -5.93076944, -0.207107082,           3.
   6413,   -5.4365387, -0.189848155,           3.
   6414,  -4.94230747, -0.172589228,           3.
   6415,  -4.44807673,   -0.1553303,           3.
   6416,  -3.95384622, -0.138071388,           3.
   6417,  -3.45961547, -0.120812461,           3.
   6418,  -2.96538472, -0.103553541,           3.
   6419,  -2.47115374, -0.0862946138,           3.
   6420,  -1.97692311, -0.069035694,           3.
   6421,  -1.48269236, -0.0517767705,           3.
   6422, -0.988461554, -0.034517847,           3.
   6423, -0.494230777, -0.0172589235,           3.
   6424,  -12.3557692, -0.431473076,          2.5
   6425,  -11.8615389, -0.414214164,          2.5
   6426,  -11.3673077, -0.396955222,          2.5
   6427,  -10.8730774,  -0.37969631,          2.5
   6428,  -10.3788462, -0.362437397,          2.5
   6429,  -9.88461494, -0.345178455,          2.5
   6430,  -9.39038467, -0.327919543,          2.5
   6431,  -8.89615345, -0.310660601,          2.5
   6432,  -8.40192318, -0.293401688,          2.5
   6433,  -7.90769243, -0.276142776,          2.5
   6434,  -7.41346169, -0.258883864,          2.5
   6435,  -6.91923094, -0.241624922,          2.5
   6436,  -6.42500019, -0.224366009,          2.5
   6437,  -5.93076944, -0.207107082,          2.5
   6438,   -5.4365387, -0.189848155,          2.5
   6439,  -4.94230747, -0.172589228,          2.5
   6440,  -4.44807673,   -0.1553303,          2.5
   6441,  -3.95384622, -0.138071388,          2.5
   6442,  -3.45961547, -0.120812461,          2.5
   6443,  -2.96538472, -0.103553541,          2.5
   6444,  -2.47115374, -0.0862946138,          2.5
   6445,  -1.97692311, -0.069035694,          2.5
   6446,  -1.48269236, -0.0517767705,          2.5
   6447, -0.988461554, -0.034517847,          2.5
   6448, -0.494230777, -0.0172589235,          2.5
   6449,  -12.3557692, -0.431473076,           2.
   6450,  -11.8615389, -0.414214164,           2.
   6451,  -11.3673077, -0.396955222,           2.
   6452,  -10.8730774,  -0.37969631,           2.
   6453,  -10.3788462, -0.362437397,           2.
   6454,  -9.88461494, -0.345178455,           2.
   6455,  -9.39038467, -0.327919543,           2.
   6456,  -8.89615345, -0.310660601,           2.
   6457,  -8.40192318, -0.293401688,           2.
   6458,  -7.90769243, -0.276142776,           2.
   6459,  -7.41346169, -0.258883864,           2.
   6460,  -6.91923094, -0.241624922,           2.
   6461,  -6.42500019, -0.224366009,           2.
   6462,  -5.93076944, -0.207107082,           2.
   6463,   -5.4365387, -0.189848155,           2.
   6464,  -4.94230747, -0.172589228,           2.
   6465,  -4.44807673,   -0.1553303,           2.
   6466,  -3.95384622, -0.138071388,           2.
   6467,  -3.45961547, -0.120812461,           2.
   6468,  -2.96538472, -0.103553541,           2.
   6469,  -2.47115374, -0.0862946138,           2.
   6470,  -1.97692311, -0.069035694,           2.
   6471,  -1.48269236, -0.0517767705,           2.
   6472, -0.988461554, -0.034517847,           2.
   6473, -0.494230777, -0.0172589235,           2.
   6474,  -12.3557692, -0.431473076,          1.5
   6475,  -11.8615389, -0.414214164,          1.5
   6476,  -11.3673077, -0.396955222,          1.5
   6477,  -10.8730774,  -0.37969631,          1.5
   6478,  -10.3788462, -0.362437397,          1.5
   6479,  -9.88461494, -0.345178455,          1.5
   6480,  -9.39038467, -0.327919543,          1.5
   6481,  -8.89615345, -0.310660601,          1.5
   6482,  -8.40192318, -0.293401688,          1.5
   6483,  -7.90769243, -0.276142776,          1.5
   6484,  -7.41346169, -0.258883864,          1.5
   6485,  -6.91923094, -0.241624922,          1.5
   6486,  -6.42500019, -0.224366009,          1.5
   6487,  -5.93076944, -0.207107082,          1.5
   6488,   -5.4365387, -0.189848155,          1.5
   6489,  -4.94230747, -0.172589228,          1.5
   6490,  -4.44807673,   -0.1553303,          1.5
   6491,  -3.95384622, -0.138071388,          1.5
   6492,  -3.45961547, -0.120812461,          1.5
   6493,  -2.96538472, -0.103553541,          1.5
   6494,  -2.47115374, -0.0862946138,          1.5
   6495,  -1.97692311, -0.069035694,          1.5
   6496,  -1.48269236, -0.0517767705,          1.5
   6497, -0.988461554, -0.034517847,          1.5
   6498, -0.494230777, -0.0172589235,          1.5
   6499,  -12.3557692, -0.431473076,           1.
   6500,  -11.8615389, -0.414214164,           1.
   6501,  -11.3673077, -0.396955222,           1.
   6502,  -10.8730774,  -0.37969631,           1.
   6503,  -10.3788462, -0.362437397,           1.
   6504,  -9.88461494, -0.345178455,           1.
   6505,  -9.39038467, -0.327919543,           1.
   6506,  -8.89615345, -0.310660601,           1.
   6507,  -8.40192318, -0.293401688,           1.
   6508,  -7.90769243, -0.276142776,           1.
   6509,  -7.41346169, -0.258883864,           1.
   6510,  -6.91923094, -0.241624922,           1.
   6511,  -6.42500019, -0.224366009,           1.
   6512,  -5.93076944, -0.207107082,           1.
   6513,   -5.4365387, -0.189848155,           1.
   6514,  -4.94230747, -0.172589228,           1.
   6515,  -4.44807673,   -0.1553303,           1.
   6516,  -3.95384622, -0.138071388,           1.
   6517,  -3.45961547, -0.120812461,           1.
   6518,  -2.96538472, -0.103553541,           1.
   6519,  -2.47115374, -0.0862946138,           1.
   6520,  -1.97692311, -0.069035694,           1.
   6521,  -1.48269236, -0.0517767705,           1.
   6522, -0.988461554, -0.034517847,           1.
   6523, -0.494230777, -0.0172589235,           1.
   6524,  -12.3557692, -0.431473076,          0.5
   6525,  -11.8615389, -0.414214164,          0.5
   6526,  -11.3673077, -0.396955222,          0.5
   6527,  -10.8730774,  -0.37969631,          0.5
   6528,  -10.3788462, -0.362437397,          0.5
   6529,  -9.88461494, -0.345178455,          0.5
   6530,  -9.39038467, -0.327919543,          0.5
   6531,  -8.89615345, -0.310660601,          0.5
   6532,  -8.40192318, -0.293401688,          0.5
   6533,  -7.90769243, -0.276142776,          0.5
   6534,  -7.41346169, -0.258883864,          0.5
   6535,  -6.91923094, -0.241624922,          0.5
   6536,  -6.42500019, -0.224366009,          0.5
   6537,  -5.93076944, -0.207107082,          0.5
   6538,   -5.4365387, -0.189848155,          0.5
   6539,  -4.94230747, -0.172589228,          0.5
   6540,  -4.44807673,   -0.1553303,          0.5
   6541,  -3.95384622, -0.138071388,          0.5
   6542,  -3.45961547, -0.120812461,          0.5
   6543,  -2.96538472, -0.103553541,          0.5
   6544,  -2.47115374, -0.0862946138,          0.5
   6545,  -1.97692311, -0.069035694,          0.5
   6546,  -1.48269236, -0.0517767705,          0.5
   6547, -0.988461554, -0.034517847,          0.5
   6548, -0.494230777, -0.0172589235,          0.5
   6549,    17.479166,  -2.32859826,         24.5
   6550,   16.9933338,  -2.33707857,         24.5
   6551,   16.5074997,  -2.34555912,         24.5
   6552,   16.0216675,  -2.35403943,         24.5
   6553,   15.5358334,  -2.36251974,         24.5
   6554,    17.479166,  -2.32859826,          24.
   6555,   16.9933338,  -2.33707857,          24.
   6556,   16.5074997,  -2.34555912,          24.
   6557,   16.0216675,  -2.35403943,          24.
   6558,   15.5358334,  -2.36251974,          24.
   6559,    17.479166,  -2.32859826,         23.5
   6560,   16.9933338,  -2.33707857,         23.5
   6561,   16.5074997,  -2.34555912,         23.5
   6562,   16.0216675,  -2.35403943,         23.5
   6563,   15.5358334,  -2.36251974,         23.5
   6564,    17.479166,  -2.32859826,          23.
   6565,   16.9933338,  -2.33707857,          23.
   6566,   16.5074997,  -2.34555912,          23.
   6567,   16.0216675,  -2.35403943,          23.
   6568,   15.5358334,  -2.36251974,          23.
   6569,    17.479166,  -2.32859826,         22.5
   6570,   16.9933338,  -2.33707857,         22.5
   6571,   16.5074997,  -2.34555912,         22.5
   6572,   16.0216675,  -2.35403943,         22.5
   6573,   15.5358334,  -2.36251974,         22.5
   6574,    17.479166,  -2.32859826,          22.
   6575,   16.9933338,  -2.33707857,          22.
   6576,   16.5074997,  -2.34555912,          22.
   6577,   16.0216675,  -2.35403943,          22.
   6578,   15.5358334,  -2.36251974,          22.
   6579,    17.479166,  -2.32859826,         21.5
   6580,   16.9933338,  -2.33707857,         21.5
   6581,   16.5074997,  -2.34555912,         21.5
   6582,   16.0216675,  -2.35403943,         21.5
   6583,   15.5358334,  -2.36251974,         21.5
   6584,    17.479166,  -2.32859826,          21.
   6585,   16.9933338,  -2.33707857,          21.
   6586,   16.5074997,  -2.34555912,          21.
   6587,   16.0216675,  -2.35403943,          21.
   6588,   15.5358334,  -2.36251974,          21.
   6589,    17.479166,  -2.32859826,         20.5
   6590,   16.9933338,  -2.33707857,         20.5
   6591,   16.5074997,  -2.34555912,         20.5
   6592,   16.0216675,  -2.35403943,         20.5
   6593,   15.5358334,  -2.36251974,         20.5
   6594,    17.479166,  -2.32859826,          20.
   6595,   16.9933338,  -2.33707857,          20.
   6596,   16.5074997,  -2.34555912,          20.
   6597,   16.0216675,  -2.35403943,          20.
   6598,   15.5358334,  -2.36251974,          20.
   6599,    17.479166,  -2.32859826,         19.5
   6600,   16.9933338,  -2.33707857,         19.5
   6601,   16.5074997,  -2.34555912,         19.5
   6602,   16.0216675,  -2.35403943,         19.5
   6603,   15.5358334,  -2.36251974,         19.5
   6604,    17.479166,  -2.32859826,          19.
   6605,   16.9933338,  -2.33707857,          19.
   6606,   16.5074997,  -2.34555912,          19.
   6607,   16.0216675,  -2.35403943,          19.
   6608,   15.5358334,  -2.36251974,          19.
   6609,    17.479166,  -2.32859826,         18.5
   6610,   16.9933338,  -2.33707857,         18.5
   6611,   16.5074997,  -2.34555912,         18.5
   6612,   16.0216675,  -2.35403943,         18.5
   6613,   15.5358334,  -2.36251974,         18.5
   6614,    17.479166,  -2.32859826,          18.
   6615,   16.9933338,  -2.33707857,          18.
   6616,   16.5074997,  -2.34555912,          18.
   6617,   16.0216675,  -2.35403943,          18.
   6618,   15.5358334,  -2.36251974,          18.
   6619,    17.479166,  -2.32859826,         17.5
   6620,   16.9933338,  -2.33707857,         17.5
   6621,   16.5074997,  -2.34555912,         17.5
   6622,   16.0216675,  -2.35403943,         17.5
   6623,   15.5358334,  -2.36251974,         17.5
   6624,    17.479166,  -2.32859826,          17.
   6625,   16.9933338,  -2.33707857,          17.
   6626,   16.5074997,  -2.34555912,          17.
   6627,   16.0216675,  -2.35403943,          17.
   6628,   15.5358334,  -2.36251974,          17.
   6629,    17.479166,  -2.32859826,         16.5
   6630,   16.9933338,  -2.33707857,         16.5
   6631,   16.5074997,  -2.34555912,         16.5
   6632,   16.0216675,  -2.35403943,         16.5
   6633,   15.5358334,  -2.36251974,         16.5
   6634,    17.479166,  -2.32859826,          16.
   6635,   16.9933338,  -2.33707857,          16.
   6636,   16.5074997,  -2.34555912,          16.
   6637,   16.0216675,  -2.35403943,          16.
   6638,   15.5358334,  -2.36251974,          16.
   6639,    17.479166,  -2.32859826,         15.5
   6640,   16.9933338,  -2.33707857,         15.5
   6641,   16.5074997,  -2.34555912,         15.5
   6642,   16.0216675,  -2.35403943,         15.5
   6643,   15.5358334,  -2.36251974,         15.5
   6644,    17.479166,  -2.32859826,          15.
   6645,   16.9933338,  -2.33707857,          15.
   6646,   16.5074997,  -2.34555912,          15.
   6647,   16.0216675,  -2.35403943,          15.
   6648,   15.5358334,  -2.36251974,          15.
   6649,    17.479166,  -2.32859826,         14.5
   6650,   16.9933338,  -2.33707857,         14.5
   6651,   16.5074997,  -2.34555912,         14.5
   6652,   16.0216675,  -2.35403943,         14.5
   6653,   15.5358334,  -2.36251974,         14.5
   6654,    17.479166,  -2.32859826,          14.
   6655,   16.9933338,  -2.33707857,          14.
   6656,   16.5074997,  -2.34555912,          14.
   6657,   16.0216675,  -2.35403943,          14.
   6658,   15.5358334,  -2.36251974,          14.
   6659,    17.479166,  -2.32859826,         13.5
   6660,   16.9933338,  -2.33707857,         13.5
   6661,   16.5074997,  -2.34555912,         13.5
   6662,   16.0216675,  -2.35403943,         13.5
   6663,   15.5358334,  -2.36251974,         13.5
   6664,    17.479166,  -2.32859826,          13.
   6665,   16.9933338,  -2.33707857,          13.
   6666,   16.5074997,  -2.34555912,          13.
   6667,   16.0216675,  -2.35403943,          13.
   6668,   15.5358334,  -2.36251974,          13.
   6669,    17.479166,  -2.32859826,         12.5
   6670,   16.9933338,  -2.33707857,         12.5
   6671,   16.5074997,  -2.34555912,         12.5
   6672,   16.0216675,  -2.35403943,         12.5
   6673,   15.5358334,  -2.36251974,         12.5
   6674,    17.479166,  -2.32859826,          12.
   6675,   16.9933338,  -2.33707857,          12.
   6676,   16.5074997,  -2.34555912,          12.
   6677,   16.0216675,  -2.35403943,          12.
   6678,   15.5358334,  -2.36251974,          12.
   6679,    17.479166,  -2.32859826,         11.5
   6680,   16.9933338,  -2.33707857,         11.5
   6681,   16.5074997,  -2.34555912,         11.5
   6682,   16.0216675,  -2.35403943,         11.5
   6683,   15.5358334,  -2.36251974,         11.5
   6684,    17.479166,  -2.32859826,          11.
   6685,   16.9933338,  -2.33707857,          11.
   6686,   16.5074997,  -2.34555912,          11.
   6687,   16.0216675,  -2.35403943,          11.
   6688,   15.5358334,  -2.36251974,          11.
   6689,    17.479166,  -2.32859826,         10.5
   6690,   16.9933338,  -2.33707857,         10.5
   6691,   16.5074997,  -2.34555912,         10.5
   6692,   16.0216675,  -2.35403943,         10.5
   6693,   15.5358334,  -2.36251974,         10.5
   6694,    17.479166,  -2.32859826,          10.
   6695,   16.9933338,  -2.33707857,          10.
   6696,   16.5074997,  -2.34555912,          10.
   6697,   16.0216675,  -2.35403943,          10.
   6698,   15.5358334,  -2.36251974,          10.
   6699,    17.479166,  -2.32859826,          9.5
   6700,   16.9933338,  -2.33707857,          9.5
   6701,   16.5074997,  -2.34555912,          9.5
   6702,   16.0216675,  -2.35403943,          9.5
   6703,   15.5358334,  -2.36251974,          9.5
   6704,    17.479166,  -2.32859826,           9.
   6705,   16.9933338,  -2.33707857,           9.
   6706,   16.5074997,  -2.34555912,           9.
   6707,   16.0216675,  -2.35403943,           9.
   6708,   15.5358334,  -2.36251974,           9.
   6709,    17.479166,  -2.32859826,          8.5
   6710,   16.9933338,  -2.33707857,          8.5
   6711,   16.5074997,  -2.34555912,          8.5
   6712,   16.0216675,  -2.35403943,          8.5
   6713,   15.5358334,  -2.36251974,          8.5
   6714,    17.479166,  -2.32859826,           8.
   6715,   16.9933338,  -2.33707857,           8.
   6716,   16.5074997,  -2.34555912,           8.
   6717,   16.0216675,  -2.35403943,           8.
   6718,   15.5358334,  -2.36251974,           8.
   6719,    17.479166,  -2.32859826,          7.5
   6720,   16.9933338,  -2.33707857,          7.5
   6721,   16.5074997,  -2.34555912,          7.5
   6722,   16.0216675,  -2.35403943,          7.5
   6723,   15.5358334,  -2.36251974,          7.5
   6724,    17.479166,  -2.32859826,           7.
   6725,   16.9933338,  -2.33707857,           7.
   6726,   16.5074997,  -2.34555912,           7.
   6727,   16.0216675,  -2.35403943,           7.
   6728,   15.5358334,  -2.36251974,           7.
   6729,    17.479166,  -2.32859826,          6.5
   6730,   16.9933338,  -2.33707857,          6.5
   6731,   16.5074997,  -2.34555912,          6.5
   6732,   16.0216675,  -2.35403943,          6.5
   6733,   15.5358334,  -2.36251974,          6.5
   6734,    17.479166,  -2.32859826,           6.
   6735,   16.9933338,  -2.33707857,           6.
   6736,   16.5074997,  -2.34555912,           6.
   6737,   16.0216675,  -2.35403943,           6.
   6738,   15.5358334,  -2.36251974,           6.
   6739,    17.479166,  -2.32859826,          5.5
   6740,   16.9933338,  -2.33707857,          5.5
   6741,   16.5074997,  -2.34555912,          5.5
   6742,   16.0216675,  -2.35403943,          5.5
   6743,   15.5358334,  -2.36251974,          5.5
   6744,    17.479166,  -2.32859826,           5.
   6745,   16.9933338,  -2.33707857,           5.
   6746,   16.5074997,  -2.34555912,           5.
   6747,   16.0216675,  -2.35403943,           5.
   6748,   15.5358334,  -2.36251974,           5.
   6749,    17.479166,  -2.32859826,          4.5
   6750,   16.9933338,  -2.33707857,          4.5
   6751,   16.5074997,  -2.34555912,          4.5
   6752,   16.0216675,  -2.35403943,          4.5
   6753,   15.5358334,  -2.36251974,          4.5
   6754,    17.479166,  -2.32859826,           4.
   6755,   16.9933338,  -2.33707857,           4.
   6756,   16.5074997,  -2.34555912,           4.
   6757,   16.0216675,  -2.35403943,           4.
   6758,   15.5358334,  -2.36251974,           4.
   6759,    17.479166,  -2.32859826,          3.5
   6760,   16.9933338,  -2.33707857,          3.5
   6761,   16.5074997,  -2.34555912,          3.5
   6762,   16.0216675,  -2.35403943,          3.5
   6763,   15.5358334,  -2.36251974,          3.5
   6764,    17.479166,  -2.32859826,           3.
   6765,   16.9933338,  -2.33707857,           3.
   6766,   16.5074997,  -2.34555912,           3.
   6767,   16.0216675,  -2.35403943,           3.
   6768,   15.5358334,  -2.36251974,           3.
   6769,    17.479166,  -2.32859826,          2.5
   6770,   16.9933338,  -2.33707857,          2.5
   6771,   16.5074997,  -2.34555912,          2.5
   6772,   16.0216675,  -2.35403943,          2.5
   6773,   15.5358334,  -2.36251974,          2.5
   6774,    17.479166,  -2.32859826,           2.
   6775,   16.9933338,  -2.33707857,           2.
   6776,   16.5074997,  -2.34555912,           2.
   6777,   16.0216675,  -2.35403943,           2.
   6778,   15.5358334,  -2.36251974,           2.
   6779,    17.479166,  -2.32859826,          1.5
   6780,   16.9933338,  -2.33707857,          1.5
   6781,   16.5074997,  -2.34555912,          1.5
   6782,   16.0216675,  -2.35403943,          1.5
   6783,   15.5358334,  -2.36251974,          1.5
   6784,    17.479166,  -2.32859826,           1.
   6785,   16.9933338,  -2.33707857,           1.
   6786,   16.5074997,  -2.34555912,           1.
   6787,   16.0216675,  -2.35403943,           1.
   6788,   15.5358334,  -2.36251974,           1.
   6789,    17.479166,  -2.32859826,          0.5
   6790,   16.9933338,  -2.33707857,          0.5
   6791,   16.5074997,  -2.34555912,          0.5
   6792,   16.0216675,  -2.35403943,          0.5
   6793,   15.5358334,  -2.36251974,          0.5
   6794,   -17.479166,  -2.32859826,         24.5
   6795,  -16.9933338,  -2.33707857,         24.5
   6796,  -16.5074997,  -2.34555912,         24.5
   6797,  -16.0216675,  -2.35403943,         24.5
   6798,  -15.5358334,  -2.36251974,         24.5
   6799,   -17.479166,  -2.32859826,          24.
   6800,  -16.9933338,  -2.33707857,          24.
   6801,  -16.5074997,  -2.34555912,          24.
   6802,  -16.0216675,  -2.35403943,          24.
   6803,  -15.5358334,  -2.36251974,          24.
   6804,   -17.479166,  -2.32859826,         23.5
   6805,  -16.9933338,  -2.33707857,         23.5
   6806,  -16.5074997,  -2.34555912,         23.5
   6807,  -16.0216675,  -2.35403943,         23.5
   6808,  -15.5358334,  -2.36251974,         23.5
   6809,   -17.479166,  -2.32859826,          23.
   6810,  -16.9933338,  -2.33707857,          23.
   6811,  -16.5074997,  -2.34555912,          23.
   6812,  -16.0216675,  -2.35403943,          23.
   6813,  -15.5358334,  -2.36251974,          23.
   6814,   -17.479166,  -2.32859826,         22.5
   6815,  -16.9933338,  -2.33707857,         22.5
   6816,  -16.5074997,  -2.34555912,         22.5
   6817,  -16.0216675,  -2.35403943,         22.5
   6818,  -15.5358334,  -2.36251974,         22.5
   6819,   -17.479166,  -2.32859826,          22.
   6820,  -16.9933338,  -2.33707857,          22.
   6821,  -16.5074997,  -2.34555912,          22.
   6822,  -16.0216675,  -2.35403943,          22.
   6823,  -15.5358334,  -2.36251974,          22.
   6824,   -17.479166,  -2.32859826,         21.5
   6825,  -16.9933338,  -2.33707857,         21.5
   6826,  -16.5074997,  -2.34555912,         21.5
   6827,  -16.0216675,  -2.35403943,         21.5
   6828,  -15.5358334,  -2.36251974,         21.5
   6829,   -17.479166,  -2.32859826,          21.
   6830,  -16.9933338,  -2.33707857,          21.
   6831,  -16.5074997,  -2.34555912,          21.
   6832,  -16.0216675,  -2.35403943,          21.
   6833,  -15.5358334,  -2.36251974,          21.
   6834,   -17.479166,  -2.32859826,         20.5
   6835,  -16.9933338,  -2.33707857,         20.5
   6836,  -16.5074997,  -2.34555912,         20.5
   6837,  -16.0216675,  -2.35403943,         20.5
   6838,  -15.5358334,  -2.36251974,         20.5
   6839,   -17.479166,  -2.32859826,          20.
   6840,  -16.9933338,  -2.33707857,          20.
   6841,  -16.5074997,  -2.34555912,          20.
   6842,  -16.0216675,  -2.35403943,          20.
   6843,  -15.5358334,  -2.36251974,          20.
   6844,   -17.479166,  -2.32859826,         19.5
   6845,  -16.9933338,  -2.33707857,         19.5
   6846,  -16.5074997,  -2.34555912,         19.5
   6847,  -16.0216675,  -2.35403943,         19.5
   6848,  -15.5358334,  -2.36251974,         19.5
   6849,   -17.479166,  -2.32859826,          19.
   6850,  -16.9933338,  -2.33707857,          19.
   6851,  -16.5074997,  -2.34555912,          19.
   6852,  -16.0216675,  -2.35403943,          19.
   6853,  -15.5358334,  -2.36251974,          19.
   6854,   -17.479166,  -2.32859826,         18.5
   6855,  -16.9933338,  -2.33707857,         18.5
   6856,  -16.5074997,  -2.34555912,         18.5
   6857,  -16.0216675,  -2.35403943,         18.5
   6858,  -15.5358334,  -2.36251974,         18.5
   6859,   -17.479166,  -2.32859826,          18.
   6860,  -16.9933338,  -2.33707857,          18.
   6861,  -16.5074997,  -2.34555912,          18.
   6862,  -16.0216675,  -2.35403943,          18.
   6863,  -15.5358334,  -2.36251974,          18.
   6864,   -17.479166,  -2.32859826,         17.5
   6865,  -16.9933338,  -2.33707857,         17.5
   6866,  -16.5074997,  -2.34555912,         17.5
   6867,  -16.0216675,  -2.35403943,         17.5
   6868,  -15.5358334,  -2.36251974,         17.5
   6869,   -17.479166,  -2.32859826,          17.
   6870,  -16.9933338,  -2.33707857,          17.
   6871,  -16.5074997,  -2.34555912,          17.
   6872,  -16.0216675,  -2.35403943,          17.
   6873,  -15.5358334,  -2.36251974,          17.
   6874,   -17.479166,  -2.32859826,         16.5
   6875,  -16.9933338,  -2.33707857,         16.5
   6876,  -16.5074997,  -2.34555912,         16.5
   6877,  -16.0216675,  -2.35403943,         16.5
   6878,  -15.5358334,  -2.36251974,         16.5
   6879,   -17.479166,  -2.32859826,          16.
   6880,  -16.9933338,  -2.33707857,          16.
   6881,  -16.5074997,  -2.34555912,          16.
   6882,  -16.0216675,  -2.35403943,          16.
   6883,  -15.5358334,  -2.36251974,          16.
   6884,   -17.479166,  -2.32859826,         15.5
   6885,  -16.9933338,  -2.33707857,         15.5
   6886,  -16.5074997,  -2.34555912,         15.5
   6887,  -16.0216675,  -2.35403943,         15.5
   6888,  -15.5358334,  -2.36251974,         15.5
   6889,   -17.479166,  -2.32859826,          15.
   6890,  -16.9933338,  -2.33707857,          15.
   6891,  -16.5074997,  -2.34555912,          15.
   6892,  -16.0216675,  -2.35403943,          15.
   6893,  -15.5358334,  -2.36251974,          15.
   6894,   -17.479166,  -2.32859826,         14.5
   6895,  -16.9933338,  -2.33707857,         14.5
   6896,  -16.5074997,  -2.34555912,         14.5
   6897,  -16.0216675,  -2.35403943,         14.5
   6898,  -15.5358334,  -2.36251974,         14.5
   6899,   -17.479166,  -2.32859826,          14.
   6900,  -16.9933338,  -2.33707857,          14.
   6901,  -16.5074997,  -2.34555912,          14.
   6902,  -16.0216675,  -2.35403943,          14.
   6903,  -15.5358334,  -2.36251974,          14.
   6904,   -17.479166,  -2.32859826,         13.5
   6905,  -16.9933338,  -2.33707857,         13.5
   6906,  -16.5074997,  -2.34555912,         13.5
   6907,  -16.0216675,  -2.35403943,         13.5
   6908,  -15.5358334,  -2.36251974,         13.5
   6909,   -17.479166,  -2.32859826,          13.
   6910,  -16.9933338,  -2.33707857,          13.
   6911,  -16.5074997,  -2.34555912,          13.
   6912,  -16.0216675,  -2.35403943,          13.
   6913,  -15.5358334,  -2.36251974,          13.
   6914,   -17.479166,  -2.32859826,         12.5
   6915,  -16.9933338,  -2.33707857,         12.5
   6916,  -16.5074997,  -2.34555912,         12.5
   6917,  -16.0216675,  -2.35403943,         12.5
   6918,  -15.5358334,  -2.36251974,         12.5
   6919,   -17.479166,  -2.32859826,          12.
   6920,  -16.9933338,  -2.33707857,          12.
   6921,  -16.5074997,  -2.34555912,          12.
   6922,  -16.0216675,  -2.35403943,          12.
   6923,  -15.5358334,  -2.36251974,          12.
   6924,   -17.479166,  -2.32859826,         11.5
   6925,  -16.9933338,  -2.33707857,         11.5
   6926,  -16.5074997,  -2.34555912,         11.5
   6927,  -16.0216675,  -2.35403943,         11.5
   6928,  -15.5358334,  -2.36251974,         11.5
   6929,   -17.479166,  -2.32859826,          11.
   6930,  -16.9933338,  -2.33707857,          11.
   6931,  -16.5074997,  -2.34555912,          11.
   6932,  -16.0216675,  -2.35403943,          11.
   6933,  -15.5358334,  -2.36251974,          11.
   6934,   -17.479166,  -2.32859826,         10.5
   6935,  -16.9933338,  -2.33707857,         10.5
   6936,  -16.5074997,  -2.34555912,         10.5
   6937,  -16.0216675,  -2.35403943,         10.5
   6938,  -15.5358334,  -2.36251974,         10.5
   6939,   -17.479166,  -2.32859826,          10.
   6940,  -16.9933338,  -2.33707857,          10.
   6941,  -16.5074997,  -2.34555912,          10.
   6942,  -16.0216675,  -2.35403943,          10.
   6943,  -15.5358334,  -2.36251974,          10.
   6944,   -17.479166,  -2.32859826,          9.5
   6945,  -16.9933338,  -2.33707857,          9.5
   6946,  -16.5074997,  -2.34555912,          9.5
   6947,  -16.0216675,  -2.35403943,          9.5
   6948,  -15.5358334,  -2.36251974,          9.5
   6949,   -17.479166,  -2.32859826,           9.
   6950,  -16.9933338,  -2.33707857,           9.
   6951,  -16.5074997,  -2.34555912,           9.
   6952,  -16.0216675,  -2.35403943,           9.
   6953,  -15.5358334,  -2.36251974,           9.
   6954,   -17.479166,  -2.32859826,          8.5
   6955,  -16.9933338,  -2.33707857,          8.5
   6956,  -16.5074997,  -2.34555912,          8.5
   6957,  -16.0216675,  -2.35403943,          8.5
   6958,  -15.5358334,  -2.36251974,          8.5
   6959,   -17.479166,  -2.32859826,           8.
   6960,  -16.9933338,  -2.33707857,           8.
   6961,  -16.5074997,  -2.34555912,           8.
   6962,  -16.0216675,  -2.35403943,           8.
   6963,  -15.5358334,  -2.36251974,           8.
   6964,   -17.479166,  -2.32859826,          7.5
   6965,  -16.9933338,  -2.33707857,          7.5
   6966,  -16.5074997,  -2.34555912,          7.5
   6967,  -16.0216675,  -2.35403943,          7.5
   6968,  -15.5358334,  -2.36251974,          7.5
   6969,   -17.479166,  -2.32859826,           7.
   6970,  -16.9933338,  -2.33707857,           7.
   6971,  -16.5074997,  -2.34555912,           7.
   6972,  -16.0216675,  -2.35403943,           7.
   6973,  -15.5358334,  -2.36251974,           7.
   6974,   -17.479166,  -2.32859826,          6.5
   6975,  -16.9933338,  -2.33707857,          6.5
   6976,  -16.5074997,  -2.34555912,          6.5
   6977,  -16.0216675,  -2.35403943,          6.5
   6978,  -15.5358334,  -2.36251974,          6.5
   6979,   -17.479166,  -2.32859826,           6.
   6980,  -16.9933338,  -2.33707857,           6.
   6981,  -16.5074997,  -2.34555912,           6.
   6982,  -16.0216675,  -2.35403943,           6.
   6983,  -15.5358334,  -2.36251974,           6.
   6984,   -17.479166,  -2.32859826,          5.5
   6985,  -16.9933338,  -2.33707857,          5.5
   6986,  -16.5074997,  -2.34555912,          5.5
   6987,  -16.0216675,  -2.35403943,          5.5
   6988,  -15.5358334,  -2.36251974,          5.5
   6989,   -17.479166,  -2.32859826,           5.
   6990,  -16.9933338,  -2.33707857,           5.
   6991,  -16.5074997,  -2.34555912,           5.
   6992,  -16.0216675,  -2.35403943,           5.
   6993,  -15.5358334,  -2.36251974,           5.
   6994,   -17.479166,  -2.32859826,          4.5
   6995,  -16.9933338,  -2.33707857,          4.5
   6996,  -16.5074997,  -2.34555912,          4.5
   6997,  -16.0216675,  -2.35403943,          4.5
   6998,  -15.5358334,  -2.36251974,          4.5
   6999,   -17.479166,  -2.32859826,           4.
   7000,  -16.9933338,  -2.33707857,           4.
   7001,  -16.5074997,  -2.34555912,           4.
   7002,  -16.0216675,  -2.35403943,           4.
   7003,  -15.5358334,  -2.36251974,           4.
   7004,   -17.479166,  -2.32859826,          3.5
   7005,  -16.9933338,  -2.33707857,          3.5
   7006,  -16.5074997,  -2.34555912,          3.5
   7007,  -16.0216675,  -2.35403943,          3.5
   7008,  -15.5358334,  -2.36251974,          3.5
   7009,   -17.479166,  -2.32859826,           3.
   7010,  -16.9933338,  -2.33707857,           3.
   7011,  -16.5074997,  -2.34555912,           3.
   7012,  -16.0216675,  -2.35403943,           3.
   7013,  -15.5358334,  -2.36251974,           3.
   7014,   -17.479166,  -2.32859826,          2.5
   7015,  -16.9933338,  -2.33707857,          2.5
   7016,  -16.5074997,  -2.34555912,          2.5
   7017,  -16.0216675,  -2.35403943,          2.5
   7018,  -15.5358334,  -2.36251974,          2.5
   7019,   -17.479166,  -2.32859826,           2.
   7020,  -16.9933338,  -2.33707857,           2.
   7021,  -16.5074997,  -2.34555912,           2.
   7022,  -16.0216675,  -2.35403943,           2.
   7023,  -15.5358334,  -2.36251974,           2.
   7024,   -17.479166,  -2.32859826,          1.5
   7025,  -16.9933338,  -2.33707857,          1.5
   7026,  -16.5074997,  -2.34555912,          1.5
   7027,  -16.0216675,  -2.35403943,          1.5
   7028,  -15.5358334,  -2.36251974,          1.5
   7029,   -17.479166,  -2.32859826,           1.
   7030,  -16.9933338,  -2.33707857,           1.
   7031,  -16.5074997,  -2.34555912,           1.
   7032,  -16.0216675,  -2.35403943,           1.
   7033,  -15.5358334,  -2.36251974,           1.
   7034,   -17.479166,  -2.32859826,          0.5
   7035,  -16.9933338,  -2.33707857,          0.5
   7036,  -16.5074997,  -2.34555912,          0.5
   7037,  -16.0216675,  -2.35403943,          0.5
   7038,  -15.5358334,  -2.36251974,          0.5
*Element, type=S4R
 1,  1,  2, 35, 82
 2, 82, 35, 36, 81
 3, 81, 36, 37, 80
 4, 80, 37, 38, 79
 5, 79, 38, 39, 78
 6, 78, 39, 40, 77
 7, 77, 40, 41, 76
 8, 76, 41, 42, 75
 9, 75, 42, 43, 74
10, 74, 43, 44, 73
11, 73, 44, 45, 72
12, 72, 45, 46, 71
13, 71, 46, 47, 70
14, 70, 47, 48, 69
15, 69, 48, 49, 68
16, 68, 49, 50, 67
17, 67, 50, 51, 66
18, 66, 51, 52, 65
19, 65, 52, 53, 64
20, 64, 53, 54, 63
21, 63, 54, 55, 62
22, 62, 55, 56, 61
23, 61, 56, 57, 60
24, 60, 57, 58, 59
25, 59, 58,  3,  4
 26,    5,   83,  922,  114
 27,   83,   84,  923,  922
 28,   84,   85,  924,  923
 29,   85,   86,  925,  924
 30,   86,    1,   82,  925
 31,  114,  922,  926,  113
 32,  922,  923,  927,  926
 33,  923,  924,  928,  927
 34,  924,  925,  929,  928
 35,  925,   82,   81,  929
 36,  113,  926,  930,  112
 37,  926,  927,  931,  930
 38,  927,  928,  932,  931
 39,  928,  929,  933,  932
 40,  929,   81,   80,  933
 41,  112,  930,  934,  111
 42,  930,  931,  935,  934
 43,  931,  932,  936,  935
 44,  932,  933,  937,  936
 45,  933,   80,   79,  937
 46,  111,  934,  938,  110
 47,  934,  935,  939,  938
 48,  935,  936,  940,  939
 49,  936,  937,  941,  940
 50,  937,   79,   78,  941
 51,  110,  938,  942,  109
 52,  938,  939,  943,  942
 53,  939,  940,  944,  943
 54,  940,  941,  945,  944
 55,  941,   78,   77,  945
 56,  109,  942,  946,  108
 57,  942,  943,  947,  946
 58,  943,  944,  948,  947
 59,  944,  945,  949,  948
 60,  945,   77,   76,  949
 61,  108,  946,  950,  107
 62,  946,  947,  951,  950
 63,  947,  948,  952,  951
 64,  948,  949,  953,  952
 65,  949,   76,   75,  953
 66,  107,  950,  954,  106
 67,  950,  951,  955,  954
 68,  951,  952,  956,  955
 69,  952,  953,  957,  956
 70,  953,   75,   74,  957
 71,  106,  954,  958,  105
 72,  954,  955,  959,  958
 73,  955,  956,  960,  959
 74,  956,  957,  961,  960
 75,  957,   74,   73,  961
 76,  105,  958,  962,  104
 77,  958,  959,  963,  962
 78,  959,  960,  964,  963
 79,  960,  961,  965,  964
 80,  961,   73,   72,  965
 81,  104,  962,  966,  103
 82,  962,  963,  967,  966
 83,  963,  964,  968,  967
 84,  964,  965,  969,  968
 85,  965,   72,   71,  969
 86,  103,  966,  970,  102
 87,  966,  967,  971,  970
 88,  967,  968,  972,  971
 89,  968,  969,  973,  972
 90,  969,   71,   70,  973
 91,  102,  970,  974,  101
 92,  970,  971,  975,  974
 93,  971,  972,  976,  975
 94,  972,  973,  977,  976
 95,  973,   70,   69,  977
 96,  101,  974,  978,  100
 97,  974,  975,  979,  978
 98,  975,  976,  980,  979
 99,  976,  977,  981,  980
100,  977,   69,   68,  981
101,  100,  978,  982,   99
102,  978,  979,  983,  982
103,  979,  980,  984,  983
104,  980,  981,  985,  984
105,  981,   68,   67,  985
106,   99,  982,  986,   98
107,  982,  983,  987,  986
108,  983,  984,  988,  987
109,  984,  985,  989,  988
110,  985,   67,   66,  989
111,   98,  986,  990,   97
112,  986,  987,  991,  990
113,  987,  988,  992,  991
114,  988,  989,  993,  992
115,  989,   66,   65,  993
116,   97,  990,  994,   96
117,  990,  991,  995,  994
118,  991,  992,  996,  995
119,  992,  993,  997,  996
120,  993,   65,   64,  997
121,   96,  994,  998,   95
122,  994,  995,  999,  998
123,  995,  996, 1000,  999
124,  996,  997, 1001, 1000
125,  997,   64,   63, 1001
126,   95,  998, 1002,   94
127,  998,  999, 1003, 1002
128,  999, 1000, 1004, 1003
129, 1000, 1001, 1005, 1004
130, 1001,   63,   62, 1005
131,   94, 1002, 1006,   93
132, 1002, 1003, 1007, 1006
133, 1003, 1004, 1008, 1007
134, 1004, 1005, 1009, 1008
135, 1005,   62,   61, 1009
136,   93, 1006, 1010,   92
137, 1006, 1007, 1011, 1010
138, 1007, 1008, 1012, 1011
139, 1008, 1009, 1013, 1012
140, 1009,   61,   60, 1013
141,   92, 1010, 1014,   91
142, 1010, 1011, 1015, 1014
143, 1011, 1012, 1016, 1015
144, 1012, 1013, 1017, 1016
145, 1013,   60,   59, 1017
146,   91, 1014,   90,    6
147, 1014, 1015,   89,   90
148, 1015, 1016,   88,   89
149, 1016, 1017,   87,   88
150, 1017,   59,    4,   87
151,   7,   8, 115, 162
152, 162, 115, 116, 161
153, 161, 116, 117, 160
154, 160, 117, 118, 159
155, 159, 118, 119, 158
156, 158, 119, 120, 157
157, 157, 120, 121, 156
158, 156, 121, 122, 155
159, 155, 122, 123, 154
160, 154, 123, 124, 153
161, 153, 124, 125, 152
162, 152, 125, 126, 151
163, 151, 126, 127, 150
164, 150, 127, 128, 149
165, 149, 128, 129, 148
166, 148, 129, 130, 147
167, 147, 130, 131, 146
168, 146, 131, 132, 145
169, 145, 132, 133, 144
170, 144, 133, 134, 143
171, 143, 134, 135, 142
172, 142, 135, 136, 141
173, 141, 136, 137, 140
174, 140, 137, 138, 139
175, 139, 138,   9,  10
176,   11,  163, 1018,  194
177,  163,  164, 1019, 1018
178,  164,  165, 1020, 1019
179,  165,  166, 1021, 1020
180,  166,    7,  162, 1021
181,  194, 1018, 1022,  193
182, 1018, 1019, 1023, 1022
183, 1019, 1020, 1024, 1023
184, 1020, 1021, 1025, 1024
185, 1021,  162,  161, 1025
186,  193, 1022, 1026,  192
187, 1022, 1023, 1027, 1026
188, 1023, 1024, 1028, 1027
189, 1024, 1025, 1029, 1028
190, 1025,  161,  160, 1029
191,  192, 1026, 1030,  191
192, 1026, 1027, 1031, 1030
193, 1027, 1028, 1032, 1031
194, 1028, 1029, 1033, 1032
195, 1029,  160,  159, 1033
196,  191, 1030, 1034,  190
197, 1030, 1031, 1035, 1034
198, 1031, 1032, 1036, 1035
199, 1032, 1033, 1037, 1036
200, 1033,  159,  158, 1037
201,  190, 1034, 1038,  189
202, 1034, 1035, 1039, 1038
203, 1035, 1036, 1040, 1039
204, 1036, 1037, 1041, 1040
205, 1037,  158,  157, 1041
206,  189, 1038, 1042,  188
207, 1038, 1039, 1043, 1042
208, 1039, 1040, 1044, 1043
209, 1040, 1041, 1045, 1044
210, 1041,  157,  156, 1045
211,  188, 1042, 1046,  187
212, 1042, 1043, 1047, 1046
213, 1043, 1044, 1048, 1047
214, 1044, 1045, 1049, 1048
215, 1045,  156,  155, 1049
216,  187, 1046, 1050,  186
217, 1046, 1047, 1051, 1050
218, 1047, 1048, 1052, 1051
219, 1048, 1049, 1053, 1052
220, 1049,  155,  154, 1053
221,  186, 1050, 1054,  185
222, 1050, 1051, 1055, 1054
223, 1051, 1052, 1056, 1055
224, 1052, 1053, 1057, 1056
225, 1053,  154,  153, 1057
226,  185, 1054, 1058,  184
227, 1054, 1055, 1059, 1058
228, 1055, 1056, 1060, 1059
229, 1056, 1057, 1061, 1060
230, 1057,  153,  152, 1061
231,  184, 1058, 1062,  183
232, 1058, 1059, 1063, 1062
233, 1059, 1060, 1064, 1063
234, 1060, 1061, 1065, 1064
235, 1061,  152,  151, 1065
236,  183, 1062, 1066,  182
237, 1062, 1063, 1067, 1066
238, 1063, 1064, 1068, 1067
239, 1064, 1065, 1069, 1068
240, 1065,  151,  150, 1069
241,  182, 1066, 1070,  181
242, 1066, 1067, 1071, 1070
243, 1067, 1068, 1072, 1071
244, 1068, 1069, 1073, 1072
245, 1069,  150,  149, 1073
246,  181, 1070, 1074,  180
247, 1070, 1071, 1075, 1074
248, 1071, 1072, 1076, 1075
249, 1072, 1073, 1077, 1076
250, 1073,  149,  148, 1077
251,  180, 1074, 1078,  179
252, 1074, 1075, 1079, 1078
253, 1075, 1076, 1080, 1079
254, 1076, 1077, 1081, 1080
255, 1077,  148,  147, 1081
256,  179, 1078, 1082,  178
257, 1078, 1079, 1083, 1082
258, 1079, 1080, 1084, 1083
259, 1080, 1081, 1085, 1084
260, 1081,  147,  146, 1085
261,  178, 1082, 1086,  177
262, 1082, 1083, 1087, 1086
263, 1083, 1084, 1088, 1087
264, 1084, 1085, 1089, 1088
265, 1085,  146,  145, 1089
266,  177, 1086, 1090,  176
267, 1086, 1087, 1091, 1090
268, 1087, 1088, 1092, 1091
269, 1088, 1089, 1093, 1092
270, 1089,  145,  144, 1093
271,  176, 1090, 1094,  175
272, 1090, 1091, 1095, 1094
273, 1091, 1092, 1096, 1095
274, 1092, 1093, 1097, 1096
275, 1093,  144,  143, 1097
276,  175, 1094, 1098,  174
277, 1094, 1095, 1099, 1098
278, 1095, 1096, 1100, 1099
279, 1096, 1097, 1101, 1100
280, 1097,  143,  142, 1101
281,  174, 1098, 1102,  173
282, 1098, 1099, 1103, 1102
283, 1099, 1100, 1104, 1103
284, 1100, 1101, 1105, 1104
285, 1101,  142,  141, 1105
286,  173, 1102, 1106,  172
287, 1102, 1103, 1107, 1106
288, 1103, 1104, 1108, 1107
289, 1104, 1105, 1109, 1108
290, 1105,  141,  140, 1109
291,  172, 1106, 1110,  171
292, 1106, 1107, 1111, 1110
293, 1107, 1108, 1112, 1111
294, 1108, 1109, 1113, 1112
295, 1109,  140,  139, 1113
296,  171, 1110,  170,   12
297, 1110, 1111,  169,  170
298, 1111, 1112,  168,  169
299, 1112, 1113,  167,  168
300, 1113,  139,   10,  167
301,    7,  166, 1114,  246
302,  166,  165, 1115, 1114
303,  165,  164, 1116, 1115
304,  164,  163, 1117, 1116
305,  163,   11,  195, 1117
306,  246, 1114, 1118,  245
307, 1114, 1115, 1119, 1118
308, 1115, 1116, 1120, 1119
309, 1116, 1117, 1121, 1120
310, 1117,  195,  196, 1121
311,  245, 1118, 1122,  244
312, 1118, 1119, 1123, 1122
313, 1119, 1120, 1124, 1123
314, 1120, 1121, 1125, 1124
315, 1121,  196,  197, 1125
316,  244, 1122, 1126,  243
317, 1122, 1123, 1127, 1126
318, 1123, 1124, 1128, 1127
319, 1124, 1125, 1129, 1128
320, 1125,  197,  198, 1129
321,  243, 1126, 1130,  242
322, 1126, 1127, 1131, 1130
323, 1127, 1128, 1132, 1131
324, 1128, 1129, 1133, 1132
325, 1129,  198,  199, 1133
326,  242, 1130, 1134,  241
327, 1130, 1131, 1135, 1134
328, 1131, 1132, 1136, 1135
329, 1132, 1133, 1137, 1136
330, 1133,  199,  200, 1137
331,  241, 1134, 1138,  240
332, 1134, 1135, 1139, 1138
333, 1135, 1136, 1140, 1139
334, 1136, 1137, 1141, 1140
335, 1137,  200,  201, 1141
336,  240, 1138, 1142,  239
337, 1138, 1139, 1143, 1142
338, 1139, 1140, 1144, 1143
339, 1140, 1141, 1145, 1144
340, 1141,  201,  202, 1145
341,  239, 1142, 1146,  238
342, 1142, 1143, 1147, 1146
343, 1143, 1144, 1148, 1147
344, 1144, 1145, 1149, 1148
345, 1145,  202,  203, 1149
346,  238, 1146, 1150,  237
347, 1146, 1147, 1151, 1150
348, 1147, 1148, 1152, 1151
349, 1148, 1149, 1153, 1152
350, 1149,  203,  204, 1153
351,  237, 1150, 1154,  236
352, 1150, 1151, 1155, 1154
353, 1151, 1152, 1156, 1155
354, 1152, 1153, 1157, 1156
355, 1153,  204,  205, 1157
356,  236, 1154, 1158,  235
357, 1154, 1155, 1159, 1158
358, 1155, 1156, 1160, 1159
359, 1156, 1157, 1161, 1160
360, 1157,  205,  206, 1161
361,  235, 1158, 1162,  234
362, 1158, 1159, 1163, 1162
363, 1159, 1160, 1164, 1163
364, 1160, 1161, 1165, 1164
365, 1161,  206,  207, 1165
366,  234, 1162, 1166,  233
367, 1162, 1163, 1167, 1166
368, 1163, 1164, 1168, 1167
369, 1164, 1165, 1169, 1168
370, 1165,  207,  208, 1169
371,  233, 1166, 1170,  232
372, 1166, 1167, 1171, 1170
373, 1167, 1168, 1172, 1171
374, 1168, 1169, 1173, 1172
375, 1169,  208,  209, 1173
376,  232, 1170, 1174,  231
377, 1170, 1171, 1175, 1174
378, 1171, 1172, 1176, 1175
379, 1172, 1173, 1177, 1176
380, 1173,  209,  210, 1177
381,  231, 1174, 1178,  230
382, 1174, 1175, 1179, 1178
383, 1175, 1176, 1180, 1179
384, 1176, 1177, 1181, 1180
385, 1177,  210,  211, 1181
386,  230, 1178, 1182,  229
387, 1178, 1179, 1183, 1182
388, 1179, 1180, 1184, 1183
389, 1180, 1181, 1185, 1184
390, 1181,  211,  212, 1185
391,  229, 1182, 1186,  228
392, 1182, 1183, 1187, 1186
393, 1183, 1184, 1188, 1187
394, 1184, 1185, 1189, 1188
395, 1185,  212,  213, 1189
396,  228, 1186, 1190,  227
397, 1186, 1187, 1191, 1190
398, 1187, 1188, 1192, 1191
399, 1188, 1189, 1193, 1192
400, 1189,  213,  214, 1193
401,  227, 1190, 1194,  226
402, 1190, 1191, 1195, 1194
403, 1191, 1192, 1196, 1195
404, 1192, 1193, 1197, 1196
405, 1193,  214,  215, 1197
406,  226, 1194, 1198,  225
407, 1194, 1195, 1199, 1198
408, 1195, 1196, 1200, 1199
409, 1196, 1197, 1201, 1200
410, 1197,  215,  216, 1201
411,  225, 1198, 1202,  224
412, 1198, 1199, 1203, 1202
413, 1199, 1200, 1204, 1203
414, 1200, 1201, 1205, 1204
415, 1201,  216,  217, 1205
416,  224, 1202, 1206,  223
417, 1202, 1203, 1207, 1206
418, 1203, 1204, 1208, 1207
419, 1204, 1205, 1209, 1208
420, 1205,  217,  218, 1209
421,  223, 1206,  222,   14
422, 1206, 1207,  221,  222
423, 1207, 1208,  220,  221
424, 1208, 1209,  219,  220
425, 1209,  218,   13,  219
 426,   15,  247, 1210,  378
 427,  247,  248, 1211, 1210
 428,  248,  249, 1212, 1211
 429,  249,  250, 1213, 1212
 430,  250,  251, 1214, 1213
 431,  251,  252, 1215, 1214
 432,  252,  253, 1216, 1215
 433,  253,  254, 1217, 1216
 434,  254,  255, 1218, 1217
 435,  255,  256, 1219, 1218
 436,  256,  257, 1220, 1219
 437,  257,  258, 1221, 1220
 438,  258,  259, 1222, 1221
 439,  259,  260, 1223, 1222
 440,  260,  261, 1224, 1223
 441,  261,  262, 1225, 1224
 442,  262,  263, 1226, 1225
 443,  263,  264, 1227, 1226
 444,  264,  265, 1228, 1227
 445,  265,  266, 1229, 1228
 446,  266,  267, 1230, 1229
 447,  267,  268, 1231, 1230
 448,  268,  269, 1232, 1231
 449,  269,  270, 1233, 1232
 450,  270,  271, 1234, 1233
 451,  271,  272, 1235, 1234
 452,  272,  273, 1236, 1235
 453,  273,  274, 1237, 1236
 454,  274,  275, 1238, 1237
 455,  275,  276, 1239, 1238
 456,  276,  277, 1240, 1239
 457,  277,  278, 1241, 1240
 458,  278,  279, 1242, 1241
 459,  279,  280, 1243, 1242
 460,  280,  281, 1244, 1243
 461,  281,  282, 1245, 1244
 462,  282,  283, 1246, 1245
 463,  283,  284, 1247, 1246
 464,  284,  285, 1248, 1247
 465,  285,  286, 1249, 1248
 466,  286,  287, 1250, 1249
 467,  287,  288, 1251, 1250
 468,  288,  289, 1252, 1251
 469,  289,  290, 1253, 1252
 470,  290,  291, 1254, 1253
 471,  291,  292, 1255, 1254
 472,  292,  293, 1256, 1255
 473,  293,  294, 1257, 1256
 474,  294,  295, 1258, 1257
 475,  295,   16,  296, 1258
 476,  378, 1210, 1259,  377
 477, 1210, 1211, 1260, 1259
 478, 1211, 1212, 1261, 1260
 479, 1212, 1213, 1262, 1261
 480, 1213, 1214, 1263, 1262
 481, 1214, 1215, 1264, 1263
 482, 1215, 1216, 1265, 1264
 483, 1216, 1217, 1266, 1265
 484, 1217, 1218, 1267, 1266
 485, 1218, 1219, 1268, 1267
 486, 1219, 1220, 1269, 1268
 487, 1220, 1221, 1270, 1269
 488, 1221, 1222, 1271, 1270
 489, 1222, 1223, 1272, 1271
 490, 1223, 1224, 1273, 1272
 491, 1224, 1225, 1274, 1273
 492, 1225, 1226, 1275, 1274
 493, 1226, 1227, 1276, 1275
 494, 1227, 1228, 1277, 1276
 495, 1228, 1229, 1278, 1277
 496, 1229, 1230, 1279, 1278
 497, 1230, 1231, 1280, 1279
 498, 1231, 1232, 1281, 1280
 499, 1232, 1233, 1282, 1281
 500, 1233, 1234, 1283, 1282
 501, 1234, 1235, 1284, 1283
 502, 1235, 1236, 1285, 1284
 503, 1236, 1237, 1286, 1285
 504, 1237, 1238, 1287, 1286
 505, 1238, 1239, 1288, 1287
 506, 1239, 1240, 1289, 1288
 507, 1240, 1241, 1290, 1289
 508, 1241, 1242, 1291, 1290
 509, 1242, 1243, 1292, 1291
 510, 1243, 1244, 1293, 1292
 511, 1244, 1245, 1294, 1293
 512, 1245, 1246, 1295, 1294
 513, 1246, 1247, 1296, 1295
 514, 1247, 1248, 1297, 1296
 515, 1248, 1249, 1298, 1297
 516, 1249, 1250, 1299, 1298
 517, 1250, 1251, 1300, 1299
 518, 1251, 1252, 1301, 1300
 519, 1252, 1253, 1302, 1301
 520, 1253, 1254, 1303, 1302
 521, 1254, 1255, 1304, 1303
 522, 1255, 1256, 1305, 1304
 523, 1256, 1257, 1306, 1305
 524, 1257, 1258, 1307, 1306
 525, 1258,  296,  297, 1307
 526,  377, 1259, 1308,  376
 527, 1259, 1260, 1309, 1308
 528, 1260, 1261, 1310, 1309
 529, 1261, 1262, 1311, 1310
 530, 1262, 1263, 1312, 1311
 531, 1263, 1264, 1313, 1312
 532, 1264, 1265, 1314, 1313
 533, 1265, 1266, 1315, 1314
 534, 1266, 1267, 1316, 1315
 535, 1267, 1268, 1317, 1316
 536, 1268, 1269, 1318, 1317
 537, 1269, 1270, 1319, 1318
 538, 1270, 1271, 1320, 1319
 539, 1271, 1272, 1321, 1320
 540, 1272, 1273, 1322, 1321
 541, 1273, 1274, 1323, 1322
 542, 1274, 1275, 1324, 1323
 543, 1275, 1276, 1325, 1324
 544, 1276, 1277, 1326, 1325
 545, 1277, 1278, 1327, 1326
 546, 1278, 1279, 1328, 1327
 547, 1279, 1280, 1329, 1328
 548, 1280, 1281, 1330, 1329
 549, 1281, 1282, 1331, 1330
 550, 1282, 1283, 1332, 1331
 551, 1283, 1284, 1333, 1332
 552, 1284, 1285, 1334, 1333
 553, 1285, 1286, 1335, 1334
 554, 1286, 1287, 1336, 1335
 555, 1287, 1288, 1337, 1336
 556, 1288, 1289, 1338, 1337
 557, 1289, 1290, 1339, 1338
 558, 1290, 1291, 1340, 1339
 559, 1291, 1292, 1341, 1340
 560, 1292, 1293, 1342, 1341
 561, 1293, 1294, 1343, 1342
 562, 1294, 1295, 1344, 1343
 563, 1295, 1296, 1345, 1344
 564, 1296, 1297, 1346, 1345
 565, 1297, 1298, 1347, 1346
 566, 1298, 1299, 1348, 1347
 567, 1299, 1300, 1349, 1348
 568, 1300, 1301, 1350, 1349
 569, 1301, 1302, 1351, 1350
 570, 1302, 1303, 1352, 1351
 571, 1303, 1304, 1353, 1352
 572, 1304, 1305, 1354, 1353
 573, 1305, 1306, 1355, 1354
 574, 1306, 1307, 1356, 1355
 575, 1307,  297,  298, 1356
 576,  376, 1308, 1357,  375
 577, 1308, 1309, 1358, 1357
 578, 1309, 1310, 1359, 1358
 579, 1310, 1311, 1360, 1359
 580, 1311, 1312, 1361, 1360
 581, 1312, 1313, 1362, 1361
 582, 1313, 1314, 1363, 1362
 583, 1314, 1315, 1364, 1363
 584, 1315, 1316, 1365, 1364
 585, 1316, 1317, 1366, 1365
 586, 1317, 1318, 1367, 1366
 587, 1318, 1319, 1368, 1367
 588, 1319, 1320, 1369, 1368
 589, 1320, 1321, 1370, 1369
 590, 1321, 1322, 1371, 1370
 591, 1322, 1323, 1372, 1371
 592, 1323, 1324, 1373, 1372
 593, 1324, 1325, 1374, 1373
 594, 1325, 1326, 1375, 1374
 595, 1326, 1327, 1376, 1375
 596, 1327, 1328, 1377, 1376
 597, 1328, 1329, 1378, 1377
 598, 1329, 1330, 1379, 1378
 599, 1330, 1331, 1380, 1379
 600, 1331, 1332, 1381, 1380
 601, 1332, 1333, 1382, 1381
 602, 1333, 1334, 1383, 1382
 603, 1334, 1335, 1384, 1383
 604, 1335, 1336, 1385, 1384
 605, 1336, 1337, 1386, 1385
 606, 1337, 1338, 1387, 1386
 607, 1338, 1339, 1388, 1387
 608, 1339, 1340, 1389, 1388
 609, 1340, 1341, 1390, 1389
 610, 1341, 1342, 1391, 1390
 611, 1342, 1343, 1392, 1391
 612, 1343, 1344, 1393, 1392
 613, 1344, 1345, 1394, 1393
 614, 1345, 1346, 1395, 1394
 615, 1346, 1347, 1396, 1395
 616, 1347, 1348, 1397, 1396
 617, 1348, 1349, 1398, 1397
 618, 1349, 1350, 1399, 1398
 619, 1350, 1351, 1400, 1399
 620, 1351, 1352, 1401, 1400
 621, 1352, 1353, 1402, 1401
 622, 1353, 1354, 1403, 1402
 623, 1354, 1355, 1404, 1403
 624, 1355, 1356, 1405, 1404
 625, 1356,  298,  299, 1405
 626,  375, 1357, 1406,  374
 627, 1357, 1358, 1407, 1406
 628, 1358, 1359, 1408, 1407
 629, 1359, 1360, 1409, 1408
 630, 1360, 1361, 1410, 1409
 631, 1361, 1362, 1411, 1410
 632, 1362, 1363, 1412, 1411
 633, 1363, 1364, 1413, 1412
 634, 1364, 1365, 1414, 1413
 635, 1365, 1366, 1415, 1414
 636, 1366, 1367, 1416, 1415
 637, 1367, 1368, 1417, 1416
 638, 1368, 1369, 1418, 1417
 639, 1369, 1370, 1419, 1418
 640, 1370, 1371, 1420, 1419
 641, 1371, 1372, 1421, 1420
 642, 1372, 1373, 1422, 1421
 643, 1373, 1374, 1423, 1422
 644, 1374, 1375, 1424, 1423
 645, 1375, 1376, 1425, 1424
 646, 1376, 1377, 1426, 1425
 647, 1377, 1378, 1427, 1426
 648, 1378, 1379, 1428, 1427
 649, 1379, 1380, 1429, 1428
 650, 1380, 1381, 1430, 1429
 651, 1381, 1382, 1431, 1430
 652, 1382, 1383, 1432, 1431
 653, 1383, 1384, 1433, 1432
 654, 1384, 1385, 1434, 1433
 655, 1385, 1386, 1435, 1434
 656, 1386, 1387, 1436, 1435
 657, 1387, 1388, 1437, 1436
 658, 1388, 1389, 1438, 1437
 659, 1389, 1390, 1439, 1438
 660, 1390, 1391, 1440, 1439
 661, 1391, 1392, 1441, 1440
 662, 1392, 1393, 1442, 1441
 663, 1393, 1394, 1443, 1442
 664, 1394, 1395, 1444, 1443
 665, 1395, 1396, 1445, 1444
 666, 1396, 1397, 1446, 1445
 667, 1397, 1398, 1447, 1446
 668, 1398, 1399, 1448, 1447
 669, 1399, 1400, 1449, 1448
 670, 1400, 1401, 1450, 1449
 671, 1401, 1402, 1451, 1450
 672, 1402, 1403, 1452, 1451
 673, 1403, 1404, 1453, 1452
 674, 1404, 1405, 1454, 1453
 675, 1405,  299,  300, 1454
 676,  374, 1406, 1455,  373
 677, 1406, 1407, 1456, 1455
 678, 1407, 1408, 1457, 1456
 679, 1408, 1409, 1458, 1457
 680, 1409, 1410, 1459, 1458
 681, 1410, 1411, 1460, 1459
 682, 1411, 1412, 1461, 1460
 683, 1412, 1413, 1462, 1461
 684, 1413, 1414, 1463, 1462
 685, 1414, 1415, 1464, 1463
 686, 1415, 1416, 1465, 1464
 687, 1416, 1417, 1466, 1465
 688, 1417, 1418, 1467, 1466
 689, 1418, 1419, 1468, 1467
 690, 1419, 1420, 1469, 1468
 691, 1420, 1421, 1470, 1469
 692, 1421, 1422, 1471, 1470
 693, 1422, 1423, 1472, 1471
 694, 1423, 1424, 1473, 1472
 695, 1424, 1425, 1474, 1473
 696, 1425, 1426, 1475, 1474
 697, 1426, 1427, 1476, 1475
 698, 1427, 1428, 1477, 1476
 699, 1428, 1429, 1478, 1477
 700, 1429, 1430, 1479, 1478
 701, 1430, 1431, 1480, 1479
 702, 1431, 1432, 1481, 1480
 703, 1432, 1433, 1482, 1481
 704, 1433, 1434, 1483, 1482
 705, 1434, 1435, 1484, 1483
 706, 1435, 1436, 1485, 1484
 707, 1436, 1437, 1486, 1485
 708, 1437, 1438, 1487, 1486
 709, 1438, 1439, 1488, 1487
 710, 1439, 1440, 1489, 1488
 711, 1440, 1441, 1490, 1489
 712, 1441, 1442, 1491, 1490
 713, 1442, 1443, 1492, 1491
 714, 1443, 1444, 1493, 1492
 715, 1444, 1445, 1494, 1493
 716, 1445, 1446, 1495, 1494
 717, 1446, 1447, 1496, 1495
 718, 1447, 1448, 1497, 1496
 719, 1448, 1449, 1498, 1497
 720, 1449, 1450, 1499, 1498
 721, 1450, 1451, 1500, 1499
 722, 1451, 1452, 1501, 1500
 723, 1452, 1453, 1502, 1501
 724, 1453, 1454, 1503, 1502
 725, 1454,  300,  301, 1503
 726,  373, 1455, 1504,  372
 727, 1455, 1456, 1505, 1504
 728, 1456, 1457, 1506, 1505
 729, 1457, 1458, 1507, 1506
 730, 1458, 1459, 1508, 1507
 731, 1459, 1460, 1509, 1508
 732, 1460, 1461, 1510, 1509
 733, 1461, 1462, 1511, 1510
 734, 1462, 1463, 1512, 1511
 735, 1463, 1464, 1513, 1512
 736, 1464, 1465, 1514, 1513
 737, 1465, 1466, 1515, 1514
 738, 1466, 1467, 1516, 1515
 739, 1467, 1468, 1517, 1516
 740, 1468, 1469, 1518, 1517
 741, 1469, 1470, 1519, 1518
 742, 1470, 1471, 1520, 1519
 743, 1471, 1472, 1521, 1520
 744, 1472, 1473, 1522, 1521
 745, 1473, 1474, 1523, 1522
 746, 1474, 1475, 1524, 1523
 747, 1475, 1476, 1525, 1524
 748, 1476, 1477, 1526, 1525
 749, 1477, 1478, 1527, 1526
 750, 1478, 1479, 1528, 1527
 751, 1479, 1480, 1529, 1528
 752, 1480, 1481, 1530, 1529
 753, 1481, 1482, 1531, 1530
 754, 1482, 1483, 1532, 1531
 755, 1483, 1484, 1533, 1532
 756, 1484, 1485, 1534, 1533
 757, 1485, 1486, 1535, 1534
 758, 1486, 1487, 1536, 1535
 759, 1487, 1488, 1537, 1536
 760, 1488, 1489, 1538, 1537
 761, 1489, 1490, 1539, 1538
 762, 1490, 1491, 1540, 1539
 763, 1491, 1492, 1541, 1540
 764, 1492, 1493, 1542, 1541
 765, 1493, 1494, 1543, 1542
 766, 1494, 1495, 1544, 1543
 767, 1495, 1496, 1545, 1544
 768, 1496, 1497, 1546, 1545
 769, 1497, 1498, 1547, 1546
 770, 1498, 1499, 1548, 1547
 771, 1499, 1500, 1549, 1548
 772, 1500, 1501, 1550, 1549
 773, 1501, 1502, 1551, 1550
 774, 1502, 1503, 1552, 1551
 775, 1503,  301,  302, 1552
 776,  372, 1504, 1553,  371
 777, 1504, 1505, 1554, 1553
 778, 1505, 1506, 1555, 1554
 779, 1506, 1507, 1556, 1555
 780, 1507, 1508, 1557, 1556
 781, 1508, 1509, 1558, 1557
 782, 1509, 1510, 1559, 1558
 783, 1510, 1511, 1560, 1559
 784, 1511, 1512, 1561, 1560
 785, 1512, 1513, 1562, 1561
 786, 1513, 1514, 1563, 1562
 787, 1514, 1515, 1564, 1563
 788, 1515, 1516, 1565, 1564
 789, 1516, 1517, 1566, 1565
 790, 1517, 1518, 1567, 1566
 791, 1518, 1519, 1568, 1567
 792, 1519, 1520, 1569, 1568
 793, 1520, 1521, 1570, 1569
 794, 1521, 1522, 1571, 1570
 795, 1522, 1523, 1572, 1571
 796, 1523, 1524, 1573, 1572
 797, 1524, 1525, 1574, 1573
 798, 1525, 1526, 1575, 1574
 799, 1526, 1527, 1576, 1575
 800, 1527, 1528, 1577, 1576
 801, 1528, 1529, 1578, 1577
 802, 1529, 1530, 1579, 1578
 803, 1530, 1531, 1580, 1579
 804, 1531, 1532, 1581, 1580
 805, 1532, 1533, 1582, 1581
 806, 1533, 1534, 1583, 1582
 807, 1534, 1535, 1584, 1583
 808, 1535, 1536, 1585, 1584
 809, 1536, 1537, 1586, 1585
 810, 1537, 1538, 1587, 1586
 811, 1538, 1539, 1588, 1587
 812, 1539, 1540, 1589, 1588
 813, 1540, 1541, 1590, 1589
 814, 1541, 1542, 1591, 1590
 815, 1542, 1543, 1592, 1591
 816, 1543, 1544, 1593, 1592
 817, 1544, 1545, 1594, 1593
 818, 1545, 1546, 1595, 1594
 819, 1546, 1547, 1596, 1595
 820, 1547, 1548, 1597, 1596
 821, 1548, 1549, 1598, 1597
 822, 1549, 1550, 1599, 1598
 823, 1550, 1551, 1600, 1599
 824, 1551, 1552, 1601, 1600
 825, 1552,  302,  303, 1601
 826,  371, 1553, 1602,  370
 827, 1553, 1554, 1603, 1602
 828, 1554, 1555, 1604, 1603
 829, 1555, 1556, 1605, 1604
 830, 1556, 1557, 1606, 1605
 831, 1557, 1558, 1607, 1606
 832, 1558, 1559, 1608, 1607
[truncated: 2,562,374 more chars]
