# Supplementary material for: Closing the gap towards super-long suspension bridges using computational morphogenesis
Source: Nat Commun. 2020 Jun 1;11:2735. doi: 10.1038/s41467-020-16599-6 (PMC7264174; doi:10.1038/s41467-020-16599-6)
Supplement: Supplementary file 4 — Supplementary Software 1 [file 41467_2020_16599_MOESM4_ESM.zip › ReadMe.txt]

Legend to SupplementaryFiles.zip

• Abaqus
	o ConventionalDesign.cae – Abaqus model file of the conventional design
	o ConventionalDesign.inp – Abaqus input file of the conventional design
	o InterpretedDesign.cae – Abaqus model file of the interpreted design
	o InterpretedDesign.inp – Abaqus input file of the interpreted design
	o InterpretedOptDesign.cae – Abaqus model file of the interpreted and optimized design
 	o InterpretedOptDesign.inp – Abaqus input file of the interpreted and optimized design
• Stl
	o Conventional_OneSection.stl – STL file of one section of the conventional design
	o Interpreted_OneSection.stl – STL file of one section of the interpreted design
